# Supplementary material for: Gut dysbiosis conveys psychological stress to activate LRP5/β-catenin pathway promoting cancer stemness
Source: Signal Transduct Target Ther. 2025 Mar 5;10:79. doi: 10.1038/s41392-025-02159-1 (PMC11880501; doi:10.1038/s41392-025-02159-1)
Supplement: Supplementary file 2 — Dataset1 [file 41392_2025_2159_MOESM2_ESM.xlsx]

## Sheet: Fig. 1c
Tumor volume curves of SPF/GF C57BL/6J mice
	SPF-Ctrl			SPF-Stress			GF-Ctrl			GF-Stress
Days	Tumor volume (mm3)	SD	N	Tumor volume (mm3)	SD	N	Tumor volume (mm3)	SD	N	Tumor volume (mm3)	SD	N
2	45.6984	8.07314	10	57.7942	6.44364	10	32.782	11.3226	10	31.4718	10.2161	9
4	66.513	7.75163	10	83.698	6.1248	10	49.4819	9.80841	10	57.4272	11.5389	9
6	77.1013	10.5658	10	97.8363	9.76542	10	61.1121	14.7415	10	75.0877	9.78403	9
8	93.6093	5.1798	10	113.852	17.7755	10	68.9622	13.0492	10	91.5055	14.6106	9
10	112.988	10.3832	10	143.954	26.5746	10	77.4053	14.5377	10	92.6588	6.71455	9
12	136.125	15.4241	10	179.047	27.736	10	100.576	16.8628	10	115.139	13.9197	10
14	169.822	23.4466	10	214.708	40.388	10	128.82	26.9557	10	143.73	44.6807	10
16	217.825	26.3364	10	294.741	74.299	10	152.381	28.3327	10	167.111	29.5411	10
18	274.642	54.5943	10	377.626	86.1296	10	188.943	32.2799	10	203.036	44.0284	10
20	342.567	50.7075	10	466.1	116.849	10	238.25	51.8425	10	253.113	26.5547	10
22	392.424	71.189	10	556.12	107.843	10	287.595	71.7225	10	303.234	26.9572	10
24	460.499	88.7752	10	714.846	176.994	10	369.151	76.023	10	384.594	40.1066	10

## Sheet: Fig. 1e
SPF/GF C57BL/6J mice Tumor IHC marker
	Pathological diagnosis %
SPF-Ctrl	28.003	30.55	33.885	33.709	36.111	34.129
SPF-Stress	51.283	59.045	53.327	53.043	58.925	57.782
GF-Ctrl	25.681	25.214	26.757	23.268	20.294	22.207
GF-Stress	22.628	23.033	23.152	26.539	24.237	23.296
	Nanog+ Cells%
SPF-Ctrl	9.969	8.214	8.315	7.543	8.655	7.247
SPF-Stress	23.781	17.541	24.608	19.073	18.641	15.853
GF-Ctrl	6.966	8.622	7.854	7.339	6.816	8.154
GF-Stress	8.058	7.898	8.479	8.274	8.147	6.967
	Ki67+ Cells%
SPF-Ctrl	19.923	21.117	17.435	19.122	19.339	18.843
SPF-Stress	37.543	34.063	40.406	33.826	33.675	37.039
GF-Ctrl	16.907	15.565	16.484	16.307	15.64	15.383
GF-Stress	16.987	16.28	15.534	16.448	15.816	15.713

## Sheet: Fig. 1h
Tumor volume curves of PyMT mice
	Ctrl			Stress			Abx-Ctrl			Abx-Stress
Days	Tumor volume (mm3)	SD	N	Tumor volume (mm3)	SD	N	Tumor volume (mm3)	SD	N	Tumor volume (mm3)	SD	N
2	83.4831	6.99186	6	146.34	4.21413	6	50.6728	8.02416	6	60.2575	8.34729	3
4	91.6904	10.9879	6	165.073	16.4541	6	53.2957	9.42282	6	66.9868	5.22384	3
6	102.639	4.23096	6	181.467	14.4626	6	62.2192	2.16688	6	76.0095	3.01148	3
8	115.187	3.17557	6	202.934	10.883	6	69.1322	6.02259	6	79.9712	3.06258	6
10	129.745	10.0224	6	229.924	16.6841	6	79.8475	10.8791	6	95.4251	19.6533	6
12	147.083	17.678	6	268.446	27.7193	6	81.3718	4.8578	6	102.19	6.75027	6
14	168.916	41.1498	6	310.295	4.6143	6	102.586	10.8167	6	122.646	8.44679	6
16	192.168	60.3678	6	366.96	27.0748	6	121.63	5.43509	6	142.902	25.3046	6
18	228.553	41.5258	6	417.402	35.5574	6	140.499	8.24148	6	161.343	30.0309	6
20	264.814	68.9545	6	530.495	14.6658	6	171.986	9.70203	6	190.057	16.5411	6
22	328.341	101.52	6	645.087	31.6011	6	201.89	11.9954	6	223.227	22.8034	6
24	391.462	73.81	6	831.387	80.3218	6	221.215	26.0558	6	248.074	34.4439	6

## Sheet: Fig. 1l
Tumor volume curves of NOD/SCID mice
	Ctrl			Stress			Abx-Ctrl			Abx-Stress
Days	Tumor volume (mm3)	SD	N	Tumor volume (mm3)	SD	N	Tumor volume (mm3)	SD	N	Tumor volume (mm3)	SD	N
2	53.1205	10.9674	8	70.7397	9.23738	8	38.4933	3.603	8	45.8082	14.0384	8
4	61.9675	7.06617	8	79.7788	12.0379	8	44.4186	6.7747	8	53.3935	8.55413	8
6	70.6527	7.70891	8	92.9293	10.6177	8	51.026	4.99522	8	59.6297	8.46091	8
8	80.6021	8.47573	8	105.365	13.499	8	59.1034	4.89936	8	67.1813	12.4291	8
10	91.414	8.08371	8	121.683	16.6305	8	63.7911	4.02382	8	72.662	10.8445	8
12	100.807	6.61257	8	138.115	17.9737	8	70.4911	4.46571	8	79.7541	10.0425	8
14	114.43	8.29264	8	155.773	22.1266	8	77.2504	5.05496	8	86.0242	12.1332	8
16	130.127	13.116	8	177.557	28.9266	8	89.8751	7.36598	8	98.7268	10.3816	8
18	149.018	23.0175	8	196.675	10.4061	8	104.51	10.1825	8	113.76	10.5264	8
20	167.477	17.3509	8	224.914	39.6294	8	121.915	10.167	8	130.563	10.6311	8
22	189.307	16.8093	8	255.349	18.0692	8	145.948	25.822	8	155.817	17.7737	8
24	216.172	19.9589	8	284.34	32.6575	8	175.153	17.7737	8	187.093	19.4989	8

## Sheet: Fig. 1m
MDA-MB-231 tumor primary cell ALDH+ staning
	ALDH+(%)	Ctrl	Stress	Abx	Abx-stress
		6.28	9.46	2.63	2.35
		6.19	9.33	2.28	2.59
		6.14	9.2	2.51	2.35

## Sheet: Fig. 1n
Sphere formation - MDA-MB-231 tumor primary cell
Diameter of spheres (μm)					Numbers of spheres
Ctrl	Stress	Abx-Ctrl	Abx-Stress		Ctrl	Stress	Abx-Ctrl	Abx-Stress
87.231	88.7405	59.9241	62.8754		40	64	13	20
91.575	89.7643	61.1837	60.2848		45	69	12	17
52.866	116.057	71.7133	110.593		26	82	11	7
142.048	162.459	73.0877	119.618		44	90	11	19
214.294	102.534	63.36	67.8514
70.0692	99.1007	55.1108	69.2689
148.18	156.917	83.4331	57.5442
55.9959	96.3228	71.3669	50.7814
147.026	94.0613	65.7119	64.5467
96.9	181.288	60.0725	62.3559
173.362	185.012	74.9293	51.1991
183.551	221.176	66.8163	65.2151
94.197	229.057	90.7254	53.5355
216.396	104.687	62.001	69.336
111.566	107.867	92.4963	110.593
162.693	83.4331	64.234	70.1465
84.3745	86.6029	99.6228	76.1696
93.7479	142.032	84.1907	50.7814
75.5776	201.197	64.3845	61.1837
94.7013	196.278	68.8484	66.1348
107.738	147.78	106.538	73.7574
78.6358	144.623	68.6626	60.9809
184.626	190.318	72.7053	101.296
153.052	161.03	69.6257	84.8504
71.6646	143.99	87.5235	65.4107
93.0805	194.607	75.8231	89.5743
140.503	159.717	56.6285	96.2866
98.3476	124.476	54.6734	63.5796
124.13	145.371	61.5056	59.5091
52.983	116.173	75.9711	63.8531
57.8462	217.504	73.9305	71.1114
104.156	73.3785	88	82.1045
106.076	100.073	74.8	67.9027
73.1724	134.603	82.1988	53.5283
83.9882	250.738	67.4163	82.6498
85.6317	90.9981	74.0979	81.84
97.9966	174.276	63.537	80.9026
76.883	127.126	60.9237	68.64
117.677	157.581	66.4444	52.8293
123.153	250.788	54.0251	60.7901
88.7056	177.018	59.9241	82.8883
147.026	121.124	57.369	64.7264
64.065	150.552	57.6517	67.9369
56.3818	254.251	67.3646	64.4566
146.091	257.18	53.9391	59.1371
109.492	98.8307	86.6878	51.3124
111.566	105.041	56.7583	52.8293
77.46	167.896		62.001
100.74	172.455		61.6251
114.43	169.842		56.567
107.219	117.976		51.1991
97.4379	115.552		90.7083
116.007	155.501		127.709
138.205	179.626		57.524
145.133	139.121		56.3818
101.261	112.764		64.5347
86.7682	98.1348		73.9305
113.055	134.666		149.094
104.546	187.194		70.9315
172.035	93.1471		86.6029
100.382	136.445		118.865
142.603	81.0365		91.7271
160.915	82.3729		73.2147
219.912	197.661
89.829	130.053
139.051	57.4701
180.657	139.751
107.382	189.312
180.66	164.164
124.392	133.806
120.254	114.637
123.905	155.002
146.857	227.144
81.7453	109.474
86.258	121.596
107.878	94.197
158.815	156.246
111.013	122.661
87.6208	157.586
119.531	72.8064
179.162	181.417
135.194	159.435
206.65	133.299
119.748	107.219
153.799	152.431
126.897	140.183
94.0901	231.509
129.722	114.917
164.129	154.74
212.744	208.211
150.112	106.756
128.036	112.147
80.5428	235.842
95.5479	170.116
139.435	200.719
89.691	119.68
179.317	141.923
136.924	249.934
190.767	185.688
95.9563	153.517
74.1136	206.328
123.68	145.411
141.573	203.089
105.045	158.815
210.778	130.679
132.953	102.572
86.4463	82.029
87.1156	139.499
172.682	128.976
100.74	172.305
168.965	145.666
82.556	192.857
144.987	230.422
85.5231	182.075
69.0337	182.831
122.358	117.01
103.001	174.064
190.739	108.297
136.196	195.922
128.29	127.903
135.728	175.712
103.952	131.391
82.7621	200.748
68.8484	131.827
111.013	121.898
89.4705	183.973
93.0181	113.216
99.6889	86.1906
87.5943	216.204
146.936	118.8
101.445	170.113
117.91	143.256
75.0068	155.412
61.8008	117.043
97.1394	115.253
196.949	74.2232
154.311	90.8448
109.474	94.0654
81.5414	123.231
129.722	162.931
112.447	174.509
78.483	225.687
132.416	107.093
163.334	215.645
112.64	112.558
114.552	130.032
161.05	88.1583
75.1718	67.6742
86.661	180.606
149.864	101.016
61.6251	211.566
107.19	89.2625
76.2153	155.145
127.037	118.549
153.64	77.6896
	138.731
	226.531
	132.556
	86.9376
	171.13
	168.944
	89.691
	109.87
	119.693
	91.7988
	208.877
	145.626
	142.149
	305.101
	109.834
	100.528
	105.783
	134.283
	75.3416
	140.47
	110.506
	154.682
	91.862
	131.265
	218.499
	146.104
	182.627
	123.382
	124.255
	174.378
	133.751
	111.065
	112.537
	172.772
	133.96
	84.3194
	163.869
	143.462
	136.93
	135.797
	166.05
	94.0118
	110.632
	123.802
	134.297
	108.387
	189.231
	137.812
	124.264
	242.069
	194.796
	205.546
	139.92
	160.674
	136.924
	221.61
	172.736
	118.317
	116.496
	126.588
	168.855
	180.522
	111.663
	94.0613
	92.3958
	141.264
	126.212
	126.503
	148.639
	115.159
	178.249
	86.3387
	116.163
	150.837
	79.0336
	124.264
	126.809
	94.2093
	86.2669
	164.126
	111.399
	201.366
	211.493
	96.864
	173.708
	127.803
	116.19
	101.978
	136.604
	111.677
	129.084
	168.641
	92.4838
	248.872
	157.114
	153.254
	149.654
	127.903
	136.002
	135.469
	109.474
	116.523
	135.317
	94.472
	91.8747
	111.051
	101.319
	110.992
	95.6613
	113.534
	114.998
	88.1099
	94.1106
	81.8826
	88.7754
	144.762
	73.1248
	153.426
	136.901
	106.374
	128.82
	139.065
	125.557
	130.679
	198.18
	196.951
	100.382
	148.806
	250.027
	97.9966
	175.659
	94.5253
	121.644
	154.502
	121.264
	104.72
	128.976
	191.939
	130.768
	169.648
	125.498
	108.672
	156.729
	159.027
	155.583
	149.871
	113.996
	149.972
	103.564
	93.9789

## Sheet: Fig. 1o
Extreme limiting dilution assay (ELDA) experiment - MDA-MB-231 tumor primary cell
Dose	Tested	Response	Group		1/Stem Cell Frequency
100	24	24	Ctrl			Ctrl	Stress	Abx	Abx-Stress
50	24	24	Ctrl		Lower	13.86	7.98	38.25	31.94
20	24	20	Ctrl		Estimate	10.4	5.96	28.88	24.12
10	24	18	Ctrl		upper	7.81	4.46	21.81	18.21
5	24	9	Ctrl
2	24	0	Ctrl
100	24	24	Stress
50	24	24	Stress
20	24	24	Stress
10	24	20	Stress
5	24	14	Stress
2	24	3	Stress
100	24	24	ABX
50	24	15	ABX
20	24	14	ABX
10	24	13	ABX
5	24	3	ABX
2	24	0	ABX
100	24	24	ABX+Stress
50	24	19	ABX+Stress
20	24	14	ABX+Stress
10	24	14	ABX+Stress
5	24	2	ABX+Stress
2	24	0	ABX+Stress

## Sheet: Fig. 2a
Alpha diversity of the gut microbiota between the Ctrl and Stress groups
	C_F15	C_F9	C_F12	C_F20	C_F54	C_F6	C_F3	C_F5	C_F2	C_F14	S_F38	S_F33	S_F42	S_F4	S_F30	S_F22	S_F49	S_F32	S_F53	S_F21
chao1	1631.25	1631.24	1623.08	1625.57	1617.56	1635.71	1633.15	1628.58	1635.4	1626.75	1651.33	1638.44	1652.93	1590.39	1644.24	1600.57	1640.5	1655.4	1628.05	1656

## Sheet: Fig. 2b
PCA of fecal microbiota from Ctrl and Stress groups
Species	S_F38	S_F33	S_F42	S_F4	S_F30	S_F22	S_F49	S_F32	S_F53	S_F21	C_F15	C_F9	C_F12	C_F20	C_F54	C_F6	C_F3	C_F5	C_F2	C_F14		Sample	Group
s__Muribaculum_sp._NM65_B17	1111217	711490	723225	1356077	3626519	628738	1594056	3011968	1433723	1227201	188954	87665	102807	81107	533557	186944	213273	342384	181385	521801		C_F15	ctrl
s__Muribaculaceae_bacterium_Isolate-102_.HZI.	525088	338070	340822	634996	1721914	296212	749270	1410750	679628	573174	100904	47165	55454	46161	264079	94858	104446	179422	101501	257840		C_F9	ctrl
s__Bacteroidales_unclassified	189706	320573	144295	193500	562698	328135	204670	458699	185545	242411	433035	203000	238187	271049	489992	240513	202029	780231	595066	737093		C_F12	ctrl
s__Muribaculum_intestinale	147052	162471	94833	139201	527298	160034	179429	480055	146329	168452	457831	262777	394485	382201	632785	211524	149659	904411	530543	610462		C_F20	ctrl
s__Muribaculaceae_bacterium_Isolate-013_.NCI.	103340	139622	66926	65751	258811	76985	97401	345327	94356	70706	379336	181324	197902	215451	485360	163803	157406	747085	452829	474827		C_F54	ctrl
s__Alistipes_sp._CHKCI003	142738	278531	130966	178604	439770	471383	199847	530439	128377	369159	196402	113173	100290	105999	136824	80096	112812	164887	166754	171144		C_F6	ctrl
s__Lachnospiraceae_bacterium_10-1	164837	184509	186666	46839	128323	90436	440520	152865	195246	113928	285019	258734	473763	231525	131934	225390	243597	237310	199113	214932		C_F3	ctrl
s__Muribaculum_unclassified	203994	178149	135864	247916	615677	174200	269610	519901	242887	221912	119040	37130	36549	49262	142045	59008	53368	148266	97721	181034		C_F5	ctrl
s__Muribaculum_sp._TLL-A4	193015	143874	126281	229045	649810	128119	264227	527042	243531	208855	86701	37147	42158	41546	142248	53437	53222	140756	96955	153563		C_F2	ctrl
s__Duncaniella_unclassified	98273	144703	69565	86912	307404	119958	80784	259158	90913	88872	290457	92448	96882	114678	250451	99796	93697	422154	251202	418072		C_F14	ctrl
s__Clostridiales_bacterium	149502	169728	155938	148186	206543	129121	347921	131261	235476	247240	112551	117186	120061	165514	82179	112437	184811	135093	100604	118826		S_F38	stress
s__Clostridium_unclassified	141991	131530	166201	37068	113304	31510	87729	127133	72964	39991	122889	208230	204106	226762	97535	197788	332071	210117	108893	253494		S_F33	stress
s__Clostridium_sp._CAG:510	142439	306666	149078	16404	140105	112953	227851	67523	32912	27780	61130	84763	78430	148783	81097	81772	176676	89642	110354	172652		S_F42	stress
s__Firmicutes_unclassified	90526	84954	104181	34788	38811	30035	107509	61666	55751	37678	68093	100705	110296	124494	33664	101316	178783	97208	38484	116064		S_F4	stress
s__Ruminococcaceae_bacterium	72029	68109	74868	32202	75316	61909	135856	104511	122037	136438	55904	66531	55001	34890	44788	39161	79906	49068	33839	39598		S_F30	stress
s__Clostridium_sp._Marseille-P299	23591	63670	25894	6693	39781	44820	144367	46998	75197	99563	86504	69858	79583	121380	9292	74528	50779	72579	33988	30464		S_F22	stress
s__Clostridium_sp._CAG:62	28437	27966	37598	2027	116286	4975	15602	53153	25825	7269	28706	82455	70923	39714	81970	57285	81505	83732	90452	106897		S_F49	stress
s__Clostridium_sp._AF37-5	27772	24929	34083	1715	96014	5584	17098	45310	27100	6609	26486	70180	59264	36199	68719	50006	69886	68939	76803	91107		S_F32	stress
s__Pseudoflavonifractor_sp._Marseille-P3106	33538	47795	32006	32856	52345	41510	64944	38902	28372	30807	23484	36256	54638	45089	73814	34355	54705	56733	60505	45852		S_F53	stress
s__Firmicutes_bacterium_CAG:534	40829	41237	47372	10018	30619	13738	64196	25147	28439	20582	34285	63756	78467	66007	16759	59688	81429	45999	27239	52812		S_F21	stress
s__Muribaculaceae_bacterium_Isolate-037_.Harlan.	19350	26923	13254	17021	63799	24717	19129	47886	20953	18782	46863	24720	31380	35662	64403	34066	25052	113730	82135	108228
s__Clostridium_sp._CAG:62_40_43	20409	19810	25917	1924	84771	3302	9784	39360	18913	4517	21197	60867	52223	29080	60002	41759	59257	60877	66791	77851
s__Bacteroides_sartorii	17630	27095	13274	18268	60955	25345	18277	44262	18740	22299	45213	19641	25135	29094	53933	26559	22431	86120	61469	80264
s__Firmicutes_bacterium_OM08-11AC	40885	39681	47858	9765	8720	8143	15798	29986	13835	10118	32203	51371	50581	66458	9053	54076	96654	49047	11368	62318
s__Firmicutes_bacterium_AF22-6AC	39626	36686	46890	8443	6066	5411	11895	29745	12172	7314	32229	49144	49241	64643	8060	53303	94168	48144	10292	60875
s__Firmicutes_bacterium_CAG:65_45_313	38340	34390	45323	8751	3543	3941	7020	30382	8451	4951	32136	48757	49854	66711	7163	54715	97516	50340	8960	61798
s__Clostridium_sp._AF36-4	19398	18571	24976	1297	75062	2295	8255	34787	14039	3159	18758	54317	44724	24817	52766	36016	51254	51925	57616	67835
s__uncultured_Ruminococcus_sp.	35094	35050	36868	21027	33720	33152	71902	46392	58827	61869	26018	31956	26764	16981	19494	18206	34141	18947	16606	15464
s__Clostridium_sp._AF36-18BH	34851	30666	40689	8363	5697	5733	14577	25449	14329	8025	27888	42830	44043	55458	7287	45910	81245	42792	10182	53072
s__Firmicutes_bacterium_CAG:65	34200	30132	39802	8074	5206	4138	10025	26089	10160	6900	28046	41227	43523	56900	6563	46731	83951	43610	8238	53459
s__Firmicutes_bacterium_AM59-13	33518	30283	38852	7937	6215	5234	12046	24975	11953	6919	26290	39943	40958	52924	7075	43484	77722	40498	9252	49145
s__Lachnospiraceae_bacterium_7_1_58FAA	13408	19179	14792	31633	105492	77537	34764	12362	38780	47583	9352	12350	13108	13595	8158	14708	22816	21182	10534	9595
s__Clostridium_sp._AF34-10BH	30743	28504	35939	6980	5642	4220	10688	22582	7695	5242	24376	37918	38564	50821	6804	41562	73811	38120	8310	47781
s__Candidatus_Borkfalkia_ceftriaxoniphila	21884	39509	21082	31878	65351	12780	47291	32414	12455	95060	14737	3885	3533	18082	7920	5901	11810	26891	6455	3594
s__Clostridium_sp._CAG:167	14824	13867	18384	3437	40886	2980	8432	22834	12883	3452	14783	34296	30511	22874	29838	26734	39504	35691	33270	45382
s__Clostridium_sp._ASF356	48885	14966	65834	6814	13951	5782	67544	8226	43999	18266	11093	12225	21498	12932	11233	14520	22163	14630	12350	13394
s__bacterium_1XD42-54	18772	18564	21246	11243	17954	13708	46325	12838	24149	14453	15853	26654	25059	26334	12349	21018	36136	20769	18191	22293
s__Ruminococcus_sp._CAG:353	23665	22052	24415	3442	19713	20591	42894	43379	50717	60306	16289	19380	14231	1810	12848	5967	21214	8729	9120	3009
s__Clostridium_sp._TF08-15	23336	19951	27975	5587	2548	2254	5171	18516	6088	3274	20240	30781	31566	41308	4513	33729	60613	31022	5106	38265
s__Lachnoclostridium_sp._An196	22592	10094	29334	16273	42062	18691	27530	25059	42779	22860	15339	13888	12073	13329	4617	12626	27055	13754	7597	14954
s__Clostridium_sp._AM34-9AC	22380	20317	25688	5131	3456	4111	9131	16929	5799	4476	18752	26713	28676	36553	4898	30684	53741	28501	6218	34959
s__Akkermansia_muciniphila	4254	5228	4298	4016	7592	4562	23714	7353	5120	4449	34986	32660	52637	44325	60216	6499	6866	14418	47994	11624
s__Bilophila_sp._4_1_30	2295	1888	2762	1488	2420	1081	79099	9468	26546	20671	18352	25747	37468	37375	8064	21553	30907	16979	7754	17483
s__Anaerocolumna_jejuensis	21042	18785	24343	6288	10171	7944	18894	13887	13419	11245	17060	23897	22983	26988	6018	22858	35995	20832	8708	24750
s__Firmicutes_bacterium_CAG:882	17155	19903	18546	7048	16999	7989	19242	17295	12077	10310	16967	18295	19909	25694	8657	20093	29347	20386	9555	23891
s__Firmicutes_bacterium_CAG:95	16557	15373	19035	4535	7569	6387	30686	10811	10248	6381	13486	22202	25027	26884	6428	21610	37792	19441	13584	22566
s__Clostridium_sp._chh4-2	18354	15715	20512	5817	11011	9671	37720	10920	18318	14236	12834	22816	20759	18988	7965	15055	23792	15145	9865	15711
s__Ruminococcus_unclassified	16526	16205	18491	15882	17182	14773	43387	14636	26159	23647	12622	15946	13863	11056	8629	9518	16060	9093	9419	8541
s__Roseburia_unclassified	16733	16338	19306	6121	9307	7574	26880	12238	12368	8506	13804	18121	18002	21646	6138	16930	31150	17411	9033	19364
s__Duncaniella_sp._B8	6932	12545	4973	6510	21559	10871	6410	20803	6285	7219	21634	9519	10066	12007	23379	9953	8142	41574	26643	37770
s__Lachnospiraceae_bacterium_GAM79	18063	16220	21518	4514	3520	3592	8185	12600	6950	4419	13975	21055	20245	27266	3503	22183	39477	20089	4722	24418
s__Clostridium_sp._KLE_1755	16666	14429	19393	5754	12048	8532	36191	8054	16997	11594	9389	17780	18860	15466	8883	12810	21376	10079	11524	14032
s__Negativibacillus_massiliensis	14189	13522	16415	17940	26106	11568	77179	8881	13670	11208	3633	5703	7657	6328	10697	6600	7126	6236	5312	9225
s__Desulfovibrionaceae_bacterium	8541	6302	10716	5553	8541	3790	38062	11094	15872	14583	9818	19478	20006	25216	11232	13155	20198	14370	9034	13629
s__Clostridium_sp._KNHs205	12299	16075	14481	4972	12663	8248	29549	11621	15136	17387	12287	15163	14390	17292	6208	12762	17833	13391	9413	11775
s__Ruminococcaceae_bacterium_AM28-23LB	12503	8581	14197	7892	10061	8383	72574	4044	11960	9227	5997	10275	6222	15305	10476	11182	4789	15698	13108	11823
s__Clostridium_sp._CAG:58	7422	9122	8507	5786	6400	4839	26546	6214	9265	6234	7847	20288	27652	17071	12980	16508	23592	11279	18394	13921
s__Clostridium_sp._CAG:91	15021	13971	17619	3244	2202	1991	4480	11220	3433	2234	11860	18315	18523	24459	3180	19501	35418	18816	4075	22951
s__Lachnospiraceae_bacterium_V9D3004	12576	10825	12454	4228	8444	6457	16796	10637	20172	8635	12071	11977	13672	20393	7615	14442	19990	12986	8844	17116
s__Desulfovibrio_unclassified	32630	23762	40913	22943	32559	9291	18074	2649	6787	5734	4562	5901	8167	8641	2054	5115	7231	4401	2082	4379
s__Clostridium_sp._CAG:452	8090	5790	9894	2532	16448	3026	2495	12086	3254	2803	9828	10411	9414	13646	10765	16860	23067	33419	23386	22272
s__Roseburia_sp._831b	11844	12029	13434	5131	5109	5687	15677	10062	8429	6036	11340	14231	14089	19318	3503	14911	25511	14841	6442	17500
s__Firmicutes_bacterium_CAG:582	4374	6752	5007	1965	7391	2886	4505	10819	3383	3344	16268	19858	8040	11867	9588	28458	16330	14905	8302	41905
s__Clostridiales_bacterium_CCNA10	9566	10184	10764	13633	15421	12794	31895	6935	15853	14275	5584	11739	9535	8952	5849	7075	13369	7867	6806	7145
s__Clostridium_sp._CAG:343	4467	5373	5702	5644	19357	3113	3490	11851	3816	2520	4676	5935	7150	17340	18076	11109	10342	35393	33584	15577
s__Desulfovibrio_fairfieldensis	27926	20428	35785	19369	27925	8290	13202	2247	5352	5644	4129	5659	5768	7946	1659	3315	4727	2721	1522	3204
s__Bacteroides_nordii	4507	9709	3503	2635	12979	10133	3162	16434	5772	17916	18470	9682	8002	10030	11093	6057	8264	14316	13190	10588
s__Bilophila_unclassified	552	705	439	585	1296	723	40956	5745	13995	11185	10104	13187	19564	19646	4669	11455	16460	9794	4583	10310
s__Clostridium_sp._CAG:571	5462	6622	6704	2412	21858	3085	2481	15449	3535	3669	4822	4837	5944	7565	13518	7756	13667	25424	23521	14658
s__Clostridium_sp._SN20	7319	8709	8680	9651	10874	8247	22526	5955	12467	10984	5891	10378	9197	9733	5336	7881	13551	8208	6109	6592
s__Corallococcus_sp._CAG:1435	8293	12442	6213	7852	72037	5063	8032	6261	3878	27183	7566	1315	934	2173	1539	1981	2628	4379	2043	1514
s__Ruminococcus_sp._Marseille-P6503	9171	9538	9424	8110	8310	8224	22856	12054	15405	17040	7443	9058	7269	5272	5047	5279	9523	5459	4539	3927
s__Clostridiales_bacterium_59_14	7320	8663	8429	8322	11194	6764	24319	5247	11839	10609	5293	9414	7890	8205	4798	6575	10836	6878	5761	5902
s__Faecalibacterium_sp._CAG:1138	13348	22174	12618	4654	25500	7492	10968	10306	4441	22445	12459	899	983	3256	4150	3016	3335	3434	2534	1864
s__Clostridium_sp._CAG:169	8224	8435	9092	11419	14707	6920	44177	5370	7347	6078	2723	4087	4994	4951	5960	4407	5822	4649	3731	6228
s__Clostridium_sp._CAG:253	9052	7472	10420	2165	3921	3239	4311	7383	6214	2554	7903	11383	11293	14311	3137	11659	19783	11198	3815	13768
s__Neglecta_timonensis	8874	6519	10811	5179	6934	5610	14443	4238	9409	6673	5282	10199	8964	10811	4116	8656	12249	9000	6300	8797
s__Clostridium_sp._7_3_54FAA	8609	8285	9669	3313	4859	3031	14025	5635	7486	5313	7437	10367	11044	11322	3205	9173	15286	9273	4666	9415
s__Clostridium_sp._CAG:349	11860	21250	11341	5235	22575	7470	8572	11679	4068	20706	13784	881	974	3216	3766	2919	2777	3702	2420	2001
s__Lachnospiraceae_bacterium_YSD2013	9330	7569	10592	3441	4735	2166	10451	6121	5823	5660	6555	9118	10127	11863	3130	10368	16816	9832	4173	11385
s__Clostridiales_bacterium_52_15	6286	8992	6936	8467	9973	6561	23450	5034	9178	11953	4578	6674	5929	6620	4846	4638	7927	5912	6353	4380
s__Lachnospiraceae_bacterium_XBB2008	8918	7372	10356	2777	2631	2716	10214	6440	4563	2643	6854	9608	10117	12217	2668	10186	17691	10141	4324	11652
s__uncultured_Oscillibacter_sp.	6424	8991	7807	10481	9707	8346	25095	3766	8752	8727	3050	5954	5796	5970	4208	4652	9117	3847	6584	4472
s__Roseburia_sp._OF03-24	7520	7510	8895	2289	3786	2154	12215	5758	3890	2713	7285	10442	10201	12204	2814	9429	17199	9115	3724	10006
s__Clostridiales_bacterium_42_27	6420	7212	7563	7523	9820	7057	23529	4315	10912	11129	3350	6517	5721	5586	3789	4405	8603	4500	4660	4267
s__Clostridium_sp._CAG:632	7377	7665	8350	2772	2899	2246	10811	5775	3652	2284	6760	9974	9761	12766	4379	9158	15603	8772	4582	10345
s__Clostridium_sp._1001271st1_H5	7530	7590	8487	6446	7560	3759	12301	5248	6488	6268	5013	8061	8180	8280	3866	7021	13189	6605	4546	8506
s__uncultured_bacterium_BAC25G1	1571	2231	1044	1401	4709	2079	1201	4121	1402	1352	9021	4345	6413	7545	11517	6821	4800	29091	18302	25572
s__Desulfovibrio_piger	12371	9243	15366	8386	12159	3654	15501	2426	6415	6120	4897	6271	7685	8944	1961	4694	6285	3819	1688	3941
s__Clostridium_sp._CAG:798	4122	4783	5103	1818	12697	2578	1777	10371	2690	2081	3953	4312	4916	5870	9366	6500	10417	18694	16796	11406
s__Clostridium_sp._Marseille-P8228	6559	5743	7260	3912	4489	7488	19860	4611	9686	6249	4298	6202	6789	6188	3757	5234	10970	4892	4972	5450
s__Roseburia_sp._CAG:303	4953	6758	5038	2902	7649	5766	11224	4419	7857	6946	6463	7130	7423	9198	3368	6767	9534	8778	4837	5337
s__Fusicatenibacter_saccharivorans	6371	6831	7127	4118	4561	3461	9988	5125	5906	4454	5477	7613	8096	8899	3213	7220	12077	7732	4799	8438
s__Ruminococcaceae_bacterium_AF10-16	5880	5964	6924	8816	7580	6754	13764	4096	10168	7955	3628	6312	5747	6506	2695	5012	9351	5426	3936	4863
s__Eubacterium_ruminantium	7192	6364	8278	2336	1894	1113	3280	6126	1690	1656	6980	9200	9804	11241	2743	9770	16852	9341	2870	11250
s__Desulfovibrio_sp._6_1_46AFAA	14631	10876	18208	10520	14628	4268	11528	1670	4292	3805	2884	4181	5496	6057	1297	3257	4678	2738	1289	2722
s__Clostridium_sp._26_22	3773	4779	4183	2451	14350	2125	2266	7608	2579	2224	3894	4033	4261	5759	8202	5905	9639	14104	14199	9282
s__Acidaminococcus_sp._CAG:917	8567	13854	8597	4970	18743	5405	6096	9041	3165	15852	9617	1283	1425	3409	2306	2558	3175	3651	1495	1987
s__Clostridiales_bacterium_KLE1615	7474	5698	8910	2626	3937	2426	12260	4155	6435	5513	5314	7148	7008	7980	2327	6507	10421	6686	3390	7048
s__Massilimaliae_massiliensis	7227	7664	7569	5365	7038	6245	15950	9045	11117	13331	2515	3126	3501	1850	2417	2759	5557	3017	4785	2231
s__Clostridium_sp._CAG:440	3685	5558	4516	2728	14404	3023	2314	8196	3346	2313	3363	3053	3579	5586	9548	5241	7057	12931	12867	8372
s__Ruminococcus_sp._HUN007	7391	6948	7883	4532	6893	4730	13665	6266	10137	11219	4009	5755	4329	3536	2861	3578	6294	3885	3064	3454
s__Lachnospiraceae_bacterium_G11	6613	6919	7377	1771	3551	2916	8771	4294	3625	2274	4526	6783	7715	8610	2742	7345	12939	7121	3671	8811
s__Clostridium_sp._CAG:508	3513	3271	4339	1640	11775	1788	1160	9297	2656	1632	3494	3249	3705	4935	7163	5936	8455	16090	14366	9044
s__Robinsoniella_sp._MCWD5	7093	5328	7971	2296	3900	2451	12169	3971	5701	4194	4500	5996	6350	8480	1790	6592	10613	6135	2945	6887
s__Subdoligranulum_sp._4_3_54A2FAA	5379	5594	6181	5399	6889	5802	14098	3165	7607	7030	4053	7033	4916	8528	2038	4045	6191	4533	3088	3423
s__Firmicutes_bacterium_CAG:475	7938	14717	7440	4683	17701	4519	9643	6368	2861	14929	6960	568	648	2229	2621	1830	2500	2652	1403	1056
s__Prevotella_sp._P5-92	1731	5087	1574	2301	5880	6153	1623	6755	1207	1942	8362	6868	1872	3266	17275	1938	3143	6792	20311	7223
s__Blautia_hansenii	5696	5172	7161	4034	4440	2905	8076	3795	6074	4304	4799	6148	6713	7990	2855	6192	8883	5780	3885	6057
s__Lachnospiraceae_bacterium_AC2028	6868	5824	7971	1851	2261	1316	5893	4279	2848	2199	5364	7147	7450	8589	1925	7142	11829	6687	2471	8011
s__Clostridiales_bacterium_Marseille-P5551	5818	5621	6760	2750	5522	3608	13909	3530	6181	3978	4318	5737	5454	5048	3547	4388	7348	3892	4661	5431
s__Clostridium_sp._CAG:273	3423	3552	4129	1496	9768	2077	1681	9723	2290	1742	3106	3121	3321	4268	6470	4761	7805	14293	11395	8496
s__Clostridiales_bacterium_CHKCI001	6269	7851	7176	1998	3914	3532	9480	4033	5680	3570	4076	5863	6065	6725	2702	4616	7875	4838	3860	5260
s__Treponema_bryantii	6207	5296	7160	1714	2833	1430	6370	4513	3129	2746	4635	6552	6599	7883	1996	6594	11608	6474	2799	8093
s__Clostridium_sp._ATCC_BAA-442	4870	5434	5461	4570	4957	4360	13558	3225	6775	6540	3704	5683	4903	5289	3118	3940	6414	4336	3978	3490
s__Eubacterium_siraeum_CAG:80	3516	4651	3600	19316	6350	6768	24824	4039	5918	7722	1066	1633	1383	1746	363	2067	2771	1385	1278	1393
s__Firmicutes_bacterium_CAG:552_39_19	4509	9103	4176	4186	12540	3270	11376	4287	3118	15855	4855	1243	1481	3717	1969	2053	2794	4746	3110	2409
s__Butyrivibrio_sp._AC2005	3960	4633	4637	1265	2759	1532	8632	3053	3734	2485	5011	9273	10544	6507	4817	4881	8471	5075	3850	4661
s__Clostridium_sp._CAG:590	5526	4904	6239	1303	3058	2400	7339	4018	6646	4005	5259	5138	5109	7792	1932	5984	7827	5553	2991	5929
s__Ruminococcaceae_bacterium_FB2012	4515	5566	4893	4494	3756	4171	9581	4395	4207	6686	3957	4682	5323	6228	1744	4990	7307	5211	2760	4388
s__Clostridium_sp._CAG:411	3640	4691	3850	799	4372	2322	10615	4317	4873	5048	5389	5627	6315	7566	2618	5587	5936	5264	3268	5104
s__Candidatus_Galacturonibacter_soehngenii	5537	4907	6120	1514	2363	2472	5764	4406	3480	2874	3777	6253	6251	7505	1577	6446	10550	5605	2312	7219
s__Clostridium_sp._PI-S10-A1B	5047	4332	5914	1889	4120	3666	11544	3839	5298	5470	3152	4703	4802	5260	1905	4413	8229	4408	3821	4980
s__Clostridium_sp._CAG:1013	5055	3443	6434	3916	4035	3423	8083	2004	5391	3467	3052	6123	5824	6954	2541	5199	7170	5145	4092	5242
s__Clostridium_sp._CAG:492	3080	3803	3592	1720	7786	1949	1968	6989	2062	1709	3168	3060	3379	4325	5707	4660	7633	11638	10419	7842
s__Subdoligranulum_sp._APC924/74	4964	6051	5492	3666	4144	2500	7056	2929	4370	3264	3690	5938	5834	6231	2371	4955	9653	4682	2484	5163
s__Clostridium_sp._CAG:354	2704	3694	3330	1599	11104	1773	1451	7585	1920	1750	2665	2276	2812	3683	6678	3876	7015	10850	11323	6075
s__uncultured_bacterium_BAC10G6	2877	5052	1995	2671	9175	4076	2808	7579	2577	2742	9609	2499	2958	2160	7488	2824	1939	8557	7152	7378
s__Clostridiales_bacterium_NK3B98	4207	4606	4929	4878	5958	3782	12888	2813	7443	6432	3190	4329	3642	3389	2469	2988	5393	3555	3525	2657
s__Prevotellamassilia_timonensis	2402	4347	1769	3133	3364	4523	7471	6650	1276	3539	7953	3745	4279	3162	8314	2865	1732	5662	9424	5579
s__Bacteroides_rodentium	4174	5548	2858	5386	13425	5014	6176	12476	4961	5908	3538	1192	1162	1580	3495	1569	1567	3949	2833	4307
s__Clostridium_sp._AT4	6389	3122	7405	3075	5823	3565	12557	2041	7934	7298	1897	3991	4270	3614	2511	2862	4074	2313	2508	3471
s__Prevotella_sp._CAG:1058	2231	5389	1879	2378	5230	5735	2425	7274	1678	3767	6976	3500	2533	3446	6130	2505	3107	6721	6590	7688
s__Monoglobus_pectinilyticus	4346	4183	5015	1624	1946	1150	6653	3674	1652	1764	3773	6000	5715	8096	1130	6137	10510	5311	1419	6338
s__Clostridium_sp._CAG:575	2629	3220	3108	2026	9462	2040	1154	6660	2299	1653	2351	2091	2593	3841	5919	3623	5664	9875	9243	6080
s__Coprobacillus_sp._CAG:605	2302	5756	2855	1419	4074	1745	638	4835	1494	1272	11484	4511	2920	4092	8098	3831	5892	8350	5251	3923
s__Clostridiales_bacterium_Choco116	3214	3430	3879	4764	5057	3987	9563	3081	6252	5348	2759	4501	3873	4012	2380	2939	4916	3558	3075	3155
s__Desulfovibrio_sp._3_1_syn3	11773	8430	14466	8121	11343	3259	5437	793	1916	1762	1411	2002	2563	2758	661	1538	2105	1193	579	1220
s__Clostridium_sp._CAG:567	2514	2795	3118	1428	9349	1322	947	6914	2097	1362	2803	2296	2306	3391	4564	4291	6030	10731	7693	7041
s__Alistipes_indistinctus	1629	4798	1276	1633	3833	4159	1621	7348	1557	4513	6980	4057	3132	3907	6459	2857	3179	6680	6552	6159
s__Clostridium_sp._27_14	2216	3107	2494	1918	9688	2006	1350	6064	1936	2424	2697	2017	2422	3494	5878	3411	4571	9127	9708	5368
s__Lachnospiraceae_bacterium_MC2017	4899	4823	5921	1266	1551	2175	5199	3108	1850	1167	3815	4953	5329	5332	1986	5420	7943	4380	3085	5812
s__Clostridium_sp._CAG:470	2373	3064	2750	1589	10049	1798	1376	5937	1907	1574	1996	1857	2073	3404	5816	3428	5166	8812	9146	5749
s__Marasmitruncus_massiliensis	3440	5509	3789	4157	6176	3400	12326	3317	5628	5525	2139	2578	2354	2788	2412	2025	4517	2561	2815	2070
s__Lawsonia_intracellularis	295	241	288	225	296	158	16635	2145	6120	4779	4018	5167	8003	8110	1699	4822	6963	3912	1584	3955
s__Lachnospiraceae_bacterium_P6B14	4222	2946	4406	328	5008	1708	5166	3391	5628	2257	3932	5080	4417	4533	3698	4054	4504	4133	4378	5597
s__Ruminococcus_champanellensis	3675	3952	3883	4236	3510	3405	9130	5513	5554	7422	2867	3328	3221	2996	1811	2653	4906	2868	1612	2247
s__Cupriavidus_metallidurans	460	460	309	465	1920	474	406	1221	496	464	4127	2078	3793	4600	6043	4255	2765	17132	11789	15163
s__Anaerostipes_rhamnosivorans	4718	3737	5300	1648	863	997	2133	3710	1398	845	4103	5210	5413	6913	1103	5921	10306	5704	1373	6691
s__Clostridium_sp._CAG:307	3094	2927	3300	7231	8350	1632	4026	6193	1027	8335	2912	606	507	1736	1688	2776	4018	9488	5088	2702
s__Bacteroides_sp._AF33-23	762	667	560	806	3648	623	1004	2229	1021	795	3799	2064	3723	4394	5487	4009	2597	15746	10138	13446
s__Herbinix_luporum	2761	4100	3100	1132	2593	2459	7877	3336	3940	3947	4645	4270	4712	6390	1820	4213	4429	4820	3026	3371
s__Roseburia_sp._AM59-24XD	4209	3825	4705	1103	2025	1622	4968	3199	3107	2030	3904	4721	5210	5765	2064	4241	7705	4248	3216	5027
s__Clostridiales_bacterium_Nov_37_41	4446	4619	4733	1432	2808	1872	7194	3289	3972	4521	4754	5300	3881	3298	2862	3318	4554	3239	2288	3798
s__Lachnospiraceae_bacterium_AB2028	4295	4025	4874	1697	1117	1804	3419	3091	1634	1445	3461	4942	5185	6136	1254	5325	8829	5842	1549	5920
s__Prevotella_sp._P3-122	1436	3041	1048	1285	2993	2690	1931	3893	1291	1235	6253	5615	1346	1886	13896	1260	1584	4383	15591	3067
s__Subdoligranulum_sp._CAG:314	4002	8506	3928	5045	11226	2739	4753	4763	1800	10802	4860	921	522	1610	1642	1564	1713	2217	1665	1159
s__Prevotella_multisaccharivorax	1458	2256	1052	1069	2919	1804	1914	7155	1777	3965	6634	2746	3175	2971	6011	3097	3443	6613	8115	7181
s__Bacillus_sp._FJAT-27445	4614	3748	5201	1035	390	66	246	3818	2167	1078	4191	4239	5647	7034	734	6283	10625	5901	813	7281
s__Hydrogenoanaerobacterium_saccharovorans	2920	4297	3287	4739	5765	2963	14080	3270	4932	4586	1941	2824	2744	2276	2273	1994	3906	2241	2080	1975
s__Lachnospiraceae_bacterium_KGMB03038	3358	3560	3438	3281	4137	3393	7943	2552	4019	2374	3176	4543	3222	4190	2750	3428	6204	2903	2491	4042
s__Eubacterium_sp._45_250	2573	3051	2673	14932	4583	5332	19658	2517	3934	6573	680	1272	1017	914	589	1015	1266	733	1220	391
s__Clostridiaceae_unclassified	4086	2598	4782	2758	6996	3767	7870	3617	6987	4131	2674	3394	3343	2963	1535	2379	4328	2545	1738	2319
s__Clostridium_sp._CAG:356	2162	2753	2515	1576	9526	1486	1294	5370	2415	1521	2172	1743	2228	3108	5086	3255	4969	8235	8107	5244
s__Coprococcus_unclassified	4014	5346	4265	2605	3919	3197	13395	3018	5242	5431	2187	3246	2445	2206	2411	1492	3294	2037	3003	1671
s__Clostridium_sp._CAG:354_28_25	2488	3809	3001	1417	6504	1590	1470	5833	1520	1227	2647	1986	2440	3527	4528	3369	5643	8326	7319	5719
s__Clostridium_sp._CAG:389	2309	2653	2508	1505	8924	1601	1352	5140	1853	1270	1794	1749	1896	3348	4884	3286	4978	8730	8504	5382
s__Clostridium_sp._CAG:269	2347	3270	2595	2250	7449	2059	1953	5433	2380	1749	2230	1914	2206	3090	4433	3337	4850	7870	6810	5376
s__Clostridium_sp._AM58-1XD	2888	3269	3329	1715	3493	2932	12114	2092	4865	3976	2650	4509	4380	3898	2261	2819	4040	2957	2493	2830
s__Clostridium_sp._CAG:628	2919	4074	3280	1716	7806	1875	1907	5212	1228	2179	4058	2754	2727	3244	4978	3104	6489	5190	5203	3008
s__Harryflintia_acetispora	3221	3622	3681	4381	5197	3133	10918	2169	5246	3986	1789	3196	3250	3304	2037	2476	3918	2309	2689	2313
s__Clostridiales_bacterium_41_12_two_minus	4012	3586	4311	2378	4515	3250	10435	2243	6261	4533	2500	3639	2692	2989	1736	2441	3849	2327	2444	2574
s__Clostridium_sp._Marseille-P3244	3846	4028	3726	2254	3719	3281	9569	2216	4166	2819	2906	3933	3611	3495	1822	3128	5232	2968	2200	3621
s__Anaerofustis_stercorihominis	2398	3308	2760	2378	4726	2209	5499	4384	2707	2715	2757	3499	2386	3473	2474	4478	4409	4681	3662	5834
s__Clostridiales_bacterium_VE202-03	2634	3229	3037	4413	4130	3239	10172	1737	4909	4931	1793	3786	3059	3057	1750	2379	4474	2721	2761	2147
s__Faecalicatena_orotica	4352	3847	4874	3805	4423	3338	9500	1879	3779	2648	2655	3990	3320	2645	2004	2362	3176	1677	2812	2848
s__Extibacter_muris	3488	3301	3747	2242	3053	2479	6058	2824	3547	2198	2918	4250	3858	4390	1898	3738	5957	3358	2385	4175
s__Pseudobutyrivibrio_sp._OR37	2820	3180	3614	2710	4665	3298	5451	3908	3725	3416	2618	2640	2665	2920	2597	3232	3823	4084	3705	4611
s__Ruminococcaceae_bacterium_D16	3860	4154	4924	4233	3469	3186	6873	1933	3867	3370	2633	4310	3054	3387	1598	2621	4502	2233	2580	2866
s__Bacteroides_sp._AF14-46	2489	3594	1739	2143	7026	3106	2233	6987	2095	2025	5605	2513	2193	2359	5230	1714	1607	5814	4162	4745
s__Prevotella_sp._tf2-5	1130	3728	1047	1463	3211	3365	1133	4737	878	2350	5443	3846	1212	2202	10040	1414	2232	4264	11210	4462
s__Ruminococcus_sp._NK3A76	3913	3559	4040	2690	3385	3013	6967	4629	4952	6534	2262	3034	2761	2580	1457	2099	5085	2391	1755	2228
s__Firmicutes_bacterium_CAG:822	2330	4019	2734	1596	2691	1759	1595	4938	2245	1182	3534	2791	2380	3022	6094	4331	3204	7629	4162	6959
s__Lachnospiraceae_bacterium_ND2006	3989	3833	4319	847	1269	983	3685	2957	978	1042	3193	4111	4517	5870	1442	4957	8327	4773	2043	6034
s__Lachnospiraceae_bacterium_XPB1003	3921	3441	4463	979	947	606	2219	3210	1188	1104	3407	4327	4954	6689	847	5595	9017	4865	1159	5984
s__Acetanaerobacterium_elongatum	3341	4889	3424	3876	3840	2791	11011	3778	4451	4995	2315	2941	2601	1507	2211	1621	3156	1985	2383	1687
s__Clostridiales_bacterium_VE202-06	3686	2799	4761	1859	2453	2187	8232	1638	4345	2758	2870	4182	4946	3900	1832	3121	5654	2836	1866	2718
s__Clostridium_sp._1xD42-85	3516	3566	3930	1469	2813	3892	9430	1777	3557	2122	2768	5561	3446	3705	1941	3369	4133	2426	2028	2938
s__Clostridiales_bacterium_45_37	3093	2920	3115	3254	3265	2847	9353	1948	5702	3409	2211	2825	3519	3762	1938	2324	3853	2943	2529	2858
s__Butyrivibrio_sp._CAG:318	2791	3389	3255	2029	2521	2185	6880	2510	2829	2792	2588	3374	3383	5344	1288	3513	6653	3727	2621	3993
s__Firmicutes_bacterium_CAG_194_44_15	3260	2927	3789	888	1752	1778	7884	2261	2434	1176	2666	3847	3723	4950	1344	3594	7526	3936	3466	4330
s__Ruminococcus_sp._CAG:624	3393	4004	3560	2082	3006	3259	8691	5487	6129	7781	2568	2943	2101	820	2613	1172	2956	1762	1839	922
s__Prevotella_brevis	2106	2508	1578	2230	7482	2304	2255	6249	2074	1913	3377	2307	1487	1754	6619	1539	1451	5413	7135	4596
s__Alloprevotella_rava	1656	2855	1226	1991	2759	2685	4508	4826	968	2137	5902	2984	3094	2691	5889	2162	1412	5607	6744	4270
s__Anaeromassilibacillus_sp._An250	3511	2846	4118	3004	4617	3725	9897	2065	4598	3889	1569	2749	2944	2211	1988	1975	3549	2035	2762	2078
s__Ruminococcaceae_bacterium_Marseille-P2935	2792	4292	3109	3412	4610	2518	11919	2583	3997	3632	2181	2251	2384	2417	1956	2023	2797	2098	2122	2091
s__Faecalibacterium_sp._CAG:74_58_120	2994	3422	3695	1646	1925	845	2642	2843	1209	1075	2837	4518	4075	5733	1664	4339	7749	5018	1480	5258
s__Clostridium_sp._HBUAS56010	3424	3519	3934	1624	2339	1232	4802	2674	2412	2396	2710	4119	4183	4645	1285	3759	6439	3592	1430	4219
s__Clostridium_sp._AM27-31LB	3374	3534	3833	1083	1373	1403	3376	2509	2808	1307	3336	4228	4234	5665	1390	4330	6878	3948	1429	4524
s__Clostridium_sp._AM49-4BH	2805	2339	3176	367	4560	684	2811	2939	2632	989	3044	4907	3745	3334	2938	3782	5367	4786	3856	5254
s__Dorea_unclassified	3074	3401	3209	2807	3479	2350	6289	2114	2854	1717	2635	4187	2991	3657	2768	2662	5157	2436	2531	3438
s__Firmicutes_bacterium_CAG:240	3177	2388	3534	2222	3050	1146	2457	2472	1942	2653	2683	4233	4180	4804	1748	4086	7280	3802	1465	4329
s__Firmicutes_bacterium_CAG:552	2821	7655	2816	2308	12064	2283	3491	3503	1537	10004	4544	721	533	1358	712	1110	1763	1812	1798	732
s__Faecalitalea_sp._Marseille-P3755	3188	3212	3664	10026	4464	3410	16255	1848	3637	4454	1086	1032	901	765	1274	979	650	814	1018	781
s__Clostridium_sp._Marseille-P2415	3073	2950	3153	1060	2870	2475	9755	1750	5584	2959	2187	3824	3385	2569	2138	1959	3801	3106	2876	1941
s__Clostridium_sp._AM42-36	3058	2292	3618	894	802	585	3238	2106	1960	1282	3435	4351	3592	6597	3126	4311	6502	4519	2805	4289
s__Cellulosilyticum_sp._WCF-2	2994	2700	3322	1006	1743	1227	6511	2142	2232	1748	2172	3310	5338	4912	1412	3307	6698	3554	2518	4368
s__Ruminococcus_sp._OM04-4AA	3795	2837	4002	909	539	49	197	2971	249	146	3357	4674	4753	6240	931	5335	9229	5039	1114	6623
s__Clostridium_sp._CAG:1024	3006	2053	3696	5357	4419	3469	4950	1493	4667	3811	1720	3449	2940	3377	978	2630	4340	1907	2275	2139
s__Ruminococcus_sp._AM41-10BH	3796	3094	4528	1029	205	116	613	3194	103	115	3582	3437	4629	6352	638	5796	9403	4919	765	6145
s__Parabacteroides_chinchillae	1075	2088	825	1185	4165	2020	1325	2941	1057	1195	4004	1869	2449	3052	4897	2658	1997	9017	6539	8090
s__Bacteroides_sp._KCTC_15687	1437	2831	1152	1671	3149	2968	1628	5387	944	2219	3974	1886	2346	2114	5847	2271	2405	5622	6758	5822
s__Clostridiales_bacterium_VE202-28	2959	2645	3482	1094	2880	2114	7811	1875	5332	4588	3000	3770	3756	3415	1582	2823	2871	2634	1914	1852
s__Oscillospiraceae_bacterium_VE202-24	2157	3833	2593	2618	2839	3952	11957	1576	2879	2515	1300	2449	2956	2522	3195	1816	3348	1684	4407	1537
s__Clostridium_sp._OM08-29	4367	4180	5145	592	974	536	3248	2190	1198	1683	4703	5123	3143	5515	1508	3768	4531	3569	1671	4063
s__Acidiphilium_sp._CAG:727	3231	5349	3088	3581	8922	2011	5588	3991	1696	11729	2357	480	432	1575	980	951	1642	2343	955	543
s__Clostridium_sp._AF46-9NS	3740	2963	4291	954	154	110	308	3024	339	260	3130	4804	4821	6296	640	5201	9023	4678	746	5852
s__Alloprevotella_sp._E39	1566	2822	961	1607	3747	2148	3481	5458	1531	3308	5334	2188	2421	2263	5012	1908	1755	4724	5683	3283
s__Clostridiales_bacterium_Marseille-P2846	2777	3679	2912	2768	4120	2733	8436	1884	5023	3837	1726	2600	2150	2858	1678	1797	3580	2108	2116	2127
s__Clostridium_sp._TF11-13AC	6225	6510	7092	812	558	1312	7495	2588	1891	1635	6473	4521	765	1913	765	2065	2052	923	2175	2630
s__Clostridium_sp._CAG:780	1992	2287	2381	951	5140	1054	1083	5087	1183	848	1671	1876	1838	2631	3548	2636	4075	8782	6052	4890
s__Clostridium_sp._CAG:678	3185	4223	3307	3994	4882	3253	7053	2981	2828	5018	3129	1646	1394	2224	1481	1637	2214	2266	1412	1796
s__Clostridium_sp._CAG:242	2765	2900	3350	3920	4952	2430	15462	1904	2772	2490	808	1421	1737	1574	2439	1408	1920	1617	1634	1977
s__Butyrivibrio_sp._AE2032	3256	3011	3544	1285	3190	2016	5360	2201	2244	2027	2268	3577	3949	3179	2057	2837	5389	2869	2012	2983
s__Prevotella_oryzae	1209	3370	1165	1553	2393	3655	1031	3420	810	2143	4976	2884	1164	2222	6421	1559	1827	4655	7723	4467
s__Prevotella_sp._885	1560	2817	1062	1037	2562	2408	1151	3916	1117	1074	5082	2560	1836	2142	6732	1690	1375	5673	7550	5247
s__Lachnospiraceae_bacterium_NC2008	3573	2864	4020	1035	958	1036	3023	2343	2110	1561	2877	3229	4015	4637	956	3853	6731	3642	1221	4259
s__Butyrivibrio_sp._LC3010	3427	2802	3887	1191	1292	1403	2660	2383	1086	1073	2524	3522	3905	4683	1081	4354	6775	3573	1540	4251
s__Eubacterium_sp._CAG:86	3556	1707	3406	657	8354	3116	6890	815	6952	7707	861	3710	2385	1885	603	687	909	1069	865	898
s__Anaeromassilibacillus_senegalensis	2738	3138	3048	2718	3332	2405	8404	1753	3779	3591	2081	3440	1993	2788	1662	1592	2901	1833	2302	1494
s__Clostridium_sp.	1984	2078	2360	1250	5773	1583	1791	3531	2652	1847	2268	2348	2462	2912	2520	2603	3361	5505	4504	3495
s__Clostridium_sp._AF27-2AA	2703	3112	3502	1515	2988	3091	6724	1318	4583	2946	1822	3894	3200	2780	1246	2237	3221	2085	1674	1732
s__Lachnospiraceae_bacterium_AC2014	3099	2441	3596	1671	911	650	1372	2359	919	1058	2913	3756	4101	5176	765	4833	6984	3889	1008	4666
s__Duncaniella_sp._C9	1308	2475	982	1186	4047	2156	1073	3820	1156	1336	5559	1694	1595	1963	3860	1730	1518	7265	4262	7020
s__Parabacteroides_sp._AM58-2XD	1204	5167	1159	1472	5662	1063	1500	3015	622	710	3358	2884	3009	2463	5142	1261	1808	2997	9197	2055
s__Muribaculaceae_bacterium_Isolate-100_.HZI.	1558	1597	1031	1404	5640	1454	1610	5011	1593	1486	3078	1648	2437	2644	4460	1528	1272	6786	3708	4469
s__Ruminococcaceae_bacterium_D5	2226	2592	2373	3190	3834	2287	9388	2406	3579	3959	1692	2129	1878	1946	1233	1536	2778	1750	1336	1538
s__Firmicutes_bacterium_CAG:24053_14	2541	2695	2872	1724	2560	2244	8420	1447	2650	2815	1408	2917	2791	3039	2233	1774	3271	2104	1999	2085
s__Roseburia_sp._CAG:197	2557	2859	2700	669	1481	1232	4987	1908	3901	1962	2238	2596	3367	3951	1133	3185	4671	2582	1620	3314
s__Phocea_massiliensis	2254	3454	2494	3165	3744	1905	11093	1846	2877	2579	1181	1734	1934	1765	1686	1541	2031	1802	1753	1945
s__Cloacibacillus_porcorum	2854	2567	3322	871	480	666	1546	2660	1035	924	2490	3733	3742	4714	766	3793	7238	3636	937	4703
s__Coprococcus_sp._OM04-5BH	2771	2725	3043	1008	1776	954	2389	2014	1433	2291	2120	3208	3102	4288	1414	3365	5301	3210	1793	4001
s__Thermoanaerobacteraceae_bacterium_A05MB	2104	3822	2302	4031	3890	2931	8971	3606	2040	3938	1869	1313	1020	1349	1210	1162	2248	1708	1402	1008
s__Ruminococcus_sp._CAG:579	2921	3024	2895	1810	2876	2452	6665	3869	4950	5271	1176	1427	1310	1140	1102	984	3012	1641	1522	1159
s__Clostridiales_bacterium_GWF2_38_85	2621	2691	3008	1393	2664	991	2437	2530	1708	2811	2390	2915	2914	4337	1028	2834	4642	3355	1058	2759
s__Ruminococcaceae_bacterium_HV4-5-B5C	2191	2284	2378	3561	2486	2215	4920	1681	3566	2043	1910	2363	2600	3262	1287	2319	4077	1946	1422	2328
s__Ruminococcaceae_bacterium_P7	2696	2697	2689	1974	2760	2741	4966	1998	4293	2656	2153	2020	2083	2533	1264	2004	3012	2401	1624	2190
s__Paenibacillus_pinisoli	164	734	98	3616	17899	13160	217	539	4273	5427	54	41	52	537	85	888	983	1506	428	26
s__Motilimonas_sp._PLHSC7-2	2814	2402	3534	726	22	8	4	2595	12	30	2718	3914	4093	5216	493	4399	8152	4207	559	4819
s__Prevotella_sp._109	1300	2161	888	900	2507	1631	680	3370	930	647	4041	2320	1786	2108	5761	1468	1156	6155	5345	5281
s__Parabacteroides_sp._AF19-14	996	2564	823	2058	4190	1869	1771	3004	779	667	3749	2386	3272	2567	3695	1421	1183	4007	4073	4529
s__Mycoplasma_sp._CAG:956	1765	3532	2215	1161	2190	877	566	3378	1001	1166	4322	2242	1637	2150	4984	2316	3198	3948	3747	3042
s__Firmicutes_bacterium_CAG:449	2305	4012	2205	3222	6027	1212	3997	2771	1641	7956	1620	584	624	1711	1118	915	1868	2959	1570	1018
s__Clostridium_sp._W14A	2039	2883	2219	3317	2504	2992	6654	1492	3177	2518	1510	1762	1938	1989	1658	1458	3530	1872	1937	1806
s__Clostridium_sp._CAG:417	1122	2594	1287	886	2260	1503	708	3027	772	751	2904	1770	1441	3374	3689	4423	3338	3860	3308	6064
s__Acholeplasma_sp._CAG:878	2047	3455	2726	2235	2108	1146	1360	3191	1437	958	2498	2435	1813	2633	2301	2809	3356	4186	2413	3395
s__Phocaeicola_abscessus	687	1395	567	741	1495	1827	585	1696	475	921	3047	1311	2086	2690	3238	2253	1701	8324	5371	7588
s__Subdoligranulum_sp._OF01-18	1951	2770	2312	1852	3216	2132	8630	1450	3017	2384	1494	2552	1648	2577	1228	1429	2221	1584	1886	1464
s__Rikenella_microfusus	1489	2882	1238	1170	3684	2401	1324	3441	1126	1876	3276	2110	1680	2180	3466	1663	1483	3918	3586	3678
s__Subdoligranulum_sp._AF14-43	2105	1800	2494	2372	3084	2238	6756	1173	2931	2120	1384	3072	2463	3089	1018	1640	2831	1807	1494	1632
s__Clostridium_sp._CAG:813	527	876	502	1209	1358	137	229	18216	289	211	6276	1147	794	2115	1185	982	1975	4756	2625	1926
s__Gabonia_massiliensis	1420	1966	1207	1177	2819	2332	1914	3135	1118	1570	2921	1837	1811	1612	3253	1778	1871	5246	4176	3793
s__Clostridium_sp._CAG:245_30_32	1294	1735	1684	871	6546	1496	543	3261	1646	1140	1433	1073	1209	1734	2503	2004	3328	5390	4511	3460
s__Clostridium_sp._CAG:533	1534	4044	2174	385	2749	437	242	5146	405	331	1691	1651	1311	1699	9580	1573	3102	2138	4504	2050
s__Desulfovibrio_desulfuricans	5753	3998	7161	3975	5782	1738	4037	517	1405	1226	1025	1225	1762	1752	503	1102	1519	906	442	913
s__Parabacteroides_sp._D13	1079	2346	926	1469	4512	2390	1956	3316	985	1526	3073	2239	1901	1739	3663	1200	1038	3561	4491	3281
s__Butyrivibrio_crossotus	2514	2533	2771	1122	1398	758	2313	2073	1310	1422	2098	2700	3142	3916	776	3156	5354	2999	972	3336
s__Ruminiclostridium_papyrosolvens	1848	1770	2096	2082	2857	1270	3469	1756	3032	2336	2396	2102	2176	2845	1154	2570	2490	3619	1611	2744
s__Butyricicoccus_unclassified	2292	2403	2502	2399	3080	2100	6703	1380	3072	2574	1168	2165	2083	1902	1312	1657	2682	1688	1359	1597
s__Eubacterium_sp._CAG:248	2609	2141	3007	807	1084	521	1764	1925	853	881	2081	3727	3292	3969	783	3299	5642	3165	918	3392
s__Ruminococcaceae_bacterium_cv2	2054	2132	2325	5611	2918	2024	5913	1221	2344	1713	981	2177	1896	2290	1163	1333	2863	1489	1599	1473
s__Mycoplasma_sp._CAG:877	1173	2750	1378	592	2164	957	890	3807	660	709	2105	1866	1144	3117	3690	2661	2985	4049	5919	2741
s__Blautia_sp._N6H1-15	1721	1960	1621	1711	2905	2027	5867	1084	2339	1341	1638	1852	1871	2645	1484	1672	2837	2782	3129	2523
s__Clostridium_sp._N3C	2469	2407	2718	1049	1329	383	1462	2060	457	1459	1944	2971	3140	4048	600	3216	5442	3230	791	3754
s__Butyrivibrio_sp._WCD2001	2521	2556	2901	498	297	104	1399	1863	1151	170	2531	3017	3406	4257	869	3585	6151	2828	1169	3334
s__Clostridium_sp._BL-8	2451	2395	2752	584	359	302	1066	2084	267	252	2424	3106	3355	4091	846	3634	6330	3225	884	4090
s__Clostridium_sp._CAG:793	1652	1537	1950	708	4652	986	789	3187	917	807	1367	1452	1442	1770	2565	2215	3273	5072	4454	3695
s__Clostridium_sp._CAG:245	1659	1905	2132	673	3622	721	1004	3257	807	707	1559	1317	1294	1863	2788	1996	3194	5387	5464	3087
s__uncultured_Desulfovibrio_sp.	5889	4149	7670	4051	5740	1765	3222	455	1085	911	783	1084	1482	1586	366	806	1402	682	313	746
s__Firmicutes_bacterium_CAG:272	2154	1923	1954	2314	5181	2273	4293	3179	3504	3548	1463	1230	861	1740	1678	1249	2336	1142	1299	717
s__Macellibacteroides_sp._HH-ZS	1067	2982	833	711	3419	2120	506	2686	899	2637	3314	1791	1866	2475	2980	1338	1250	4192	3029	3844
s__butyrate-producing_bacterium_SS3/4	1944	2485	2162	1237	2276	1042	4484	1283	2008	1794	1596	2567	3223	2176	1591	2118	3618	1855	2211	2093
s__Subdoligranulum_sp._AM16-9	1856	1829	1924	2155	2498	1981	7895	1343	3255	2388	1178	1910	2117	2056	985	1418	2552	1603	1427	1364
s__Lachnospiraceae_bacterium_P6A3	2384	3296	2821	621	469	440	1059	1922	1273	947	2174	3309	3174	3557	902	2791	5603	2872	1014	2992
s__Clostridiales_bacterium_41_21_two_genomes	2281	2050	2440	1418	2719	1941	4303	1386	2582	2544	1942	2509	2528	2675	790	1947	2816	2023	935	1714
s__Anaerotruncus_sp._AF02-27	2142	2243	2286	1800	2730	1825	7592	1872	2933	2257	1084	1566	1890	1794	1154	1386	2561	1305	1275	1669
s__Anaerovirgula_multivorans	2459	2156	2742	909	848	519	2342	1546	662	791	2391	3685	3528	4954	758	2832	3914	2156	708	2950
s__Clostridium_sp._12.A.	2137	1855	2271	2156	1529	1312	4362	1374	2184	1637	2011	2793	2937	2488	1224	2264	3384	2025	1122	1751
s__Clostridium_sp._CAG:505	2282	1875	2191	1673	2074	1339	9747	1182	2158	942	572	1713	1620	1802	2585	1257	2601	1224	2067	1371
s__Ruminococcus_sp._AF18-29	1880	1828	1917	8975	4160	2815	10001	1622	2545	3748	235	202	141	173	136	406	331	274	656	132
s__Clostridium_sp._AF34-13	1925	1962	1979	726	3264	2005	3605	1614	3512	1257	1397	1778	1880	1931	1912	1847	2380	2140	2424	2603
s__Clostridium_sp._TF01-11	2220	1983	2463	640	507	502	1696	2002	1514	769	2203	2850	2935	3751	691	3060	5371	2958	825	3179
s__Paenibacillus_sp._FSL_H8-0259	2378	2341	2912	555	221	181	239	2158	30	63	2149	3090	3152	4375	537	3694	6187	3147	585	4099
s__Lachnospiraceae_bacterium_NE2001	1793	1959	2069	1430	937	876	4189	1635	1356	2627	1933	2597	3133	2670	1406	2184	3761	1960	1225	2156
s__Clostridium_sp._E02	2200	2515	2650	468	1498	1086	5563	1396	2127	1372	1432	2347	2621	2581	1164	1832	2930	1787	1708	2461
s__Clostridiales_bacterium_oral_taxon_876	2880	1847	3477	902	1832	1344	4899	1475	2302	2014	1239	1912	1850	2328	964	2024	2898	1739	1341	2344
s__Clostridium_sp._26_21	1329	1513	1514	888	4749	1095	626	2696	1033	672	1226	1093	1228	1694	3095	1963	2755	4316	4816	2941
s__Clostridium_sp._CAG:413	2070	1625	2277	1982	2543	1878	3732	1980	3752	3334	1651	2155	1608	1940	739	1589	2326	1684	936	1240
s__Clostridium_sp._AF15-17LB	2375	1759	2296	1860	2493	1660	4562	1110	2252	2082	2442	2848	1800	2611	1222	1768	1760	1367	1221	1491
s__Clostridium_sp._CAG:277	2012	1989	1959	622	1930	823	3283	1782	2489	1029	1653	2175	2354	2414	1396	2301	3733	2331	1732	2878
s__Clostridium_oryzae	1942	1518	2052	1277	1920	1015	3916	1439	1629	1435	1493	2470	2129	2375	1202	2230	3680	2588	1844	2589
s__Lachnoclostridium_sp._YL32	1811	1616	1897	1723	2524	1383	4360	1315	2064	1744	1593	2349	2255	2083	831	2239	3485	2056	1027	1942
s__Lachnospiraceae_bacterium_AC3007	1960	1750	2331	1151	1644	1390	3819	1302	1530	1518	1403	2545	2613	2466	1185	2073	3885	1702	1894	2004
s__Clostridiales_bacterium_VE202-26	1621	1501	1558	2045	2818	2183	5903	1091	2330	952	1709	2961	1280	1783	2013	1290	2514	1036	1847	1697
s__Lachnospiraceae_bacterium_C6A11	2274	2098	2728	788	317	312	1059	1869	466	741	1877	2745	2645	3944	508	3101	5447	3310	469	3285
s__Paenibacillus_odorifer	2135	1897	2351	1252	3238	938	2881	2111	1863	1350	1423	1965	2043	2524	814	2021	3553	2016	1120	2481
s__Hungateiclostridium_clariflavum	1745	2346	1836	1422	2077	1363	3178	2056	2838	3528	1729	1914	1710	2456	735	1606	2543	2000	1300	1499
s__Butyrivibrio_sp._INlla21	2315	1578	2823	922	1741	445	3962	1424	1822	1355	1373	2171	2310	2540	838	2315	3935	2184	1135	2589
s__Clostridium_sp._CAG:122	1953	1808	2218	479	722	527	1927	1194	1883	945	2497	2885	2950	4232	683	2954	4062	2359	765	2398
s__Anaerotruncus_rubiinfantis	1664	2648	1857	1990	2750	1493	6112	1242	2682	2016	1227	1881	1662	1590	1262	1419	1901	1296	1522	1220
s__Butyrivibrio_sp._Su6	1998	1672	2215	790	1391	1099	3015	1231	1864	1088	1608	2539	2294	2531	804	2317	4678	2215	1366	2412
s__Frankia_symbiont_of_Datisca_glomerata	2517	3240	2529	2674	2387	2510	2498	5385	2961	6765	3001	0	0	0	5	2351	0	0	4	0
s__Subdoligranulum_sp.	2357	4223	2188	1695	5033	1322	2596	2948	1154	5699	2350	257	274	1027	816	598	818	1639	797	480
s__Tannerella_sp._CAG:118	989	1425	734	1164	2879	1489	1279	2117	1094	915	2465	1255	1204	1094	2554	1594	1636	5237	3361	3689
s__Lactobacillus_fermentum	1975	1947	2247	2512	2528	2007	6457	1891	2147	1513	789	1299	1112	1287	1168	1144	1525	1230	1422	1963
s__Desulfovibrio_legallii	4683	3231	5893	3072	4678	1318	3036	738	1181	1124	881	854	1297	1416	335	917	1235	694	331	836
s__Thermoclostridium_caenicola	1816	1538	2037	1409	1887	856	3613	1379	1667	1978	1640	2304	2153	2174	953	1896	3351	1765	1396	1817
s__Clostridium_sp._44_14	1827	1491	2009	229	894	1211	3839	1508	3587	1589	1639	1443	1976	2645	1020	1871	2944	1655	1993	2198
s__Clostridiales_bacterium_VE202-27	1815	2107	2289	744	1115	831	5518	1341	2213	1723	1474	2043	2054	2291	714	1780	2521	1774	1129	1814
s__Massilimaliae_timonensis	1954	1746	2281	2191	2631	2189	5271	1198	1757	1980	828	1414	1681	1499	1226	1287	1932	1028	1811	1360
s__Staphylococcus_aureus	2409	2799	2291	2607	2181	2247	2292	5055	2750	5953	2868	217	142	114	172	2239	125	234	179	165
s__Anaerobacterium_chartisolvens	1808	1877	2064	1190	1208	1459	3553	1588	1866	1467	1513	2258	2211	1814	1266	1746	3412	1791	952	1813
s__Butyrivibrio_crossotus_CAG:259	1979	2095	2122	481	711	316	1329	1500	577	768	2221	2639	2764	3339	617	2733	4236	2497	712	2876
s__Lachnospiraceae_bacterium_oral_taxon_082	1511	1701	1848	785	907	731	3213	1841	1854	1193	1250	1883	2268	2633	1621	1532	2825	1749	1733	3031
s__Clostridiales_bacterium_36_14	1603	1953	1702	1092	3044	1617	5415	1210	2432	2091	843	1397	1454	1211	1120	1146	2064	1413	1628	1594
s__Clostridium_sp._C105KSO13	1849	1713	2041	1008	1921	840	2782	1104	2591	1919	1391	2082	1924	2106	748	1801	3020	1706	1197	2261
s__Oribacterium_sp._oral_taxon_078	2070	2045	2366	625	925	907	3646	1216	1801	1414	2129	2470	2442	2286	925	1837	2434	1715	1067	1620
s__Bacteroidetes_bacterium_oral_taxon_272	449	854	393	438	1221	1099	421	1082	372	590	2094	1266	1693	2007	2337	1689	1358	6613	4363	5585
s__Bacteroides_sp._CAG:530	1092	2289	668	1126	1436	2226	706	2028	450	771	3459	1359	1041	1443	3334	1175	827	3638	3411	3407
s__Clostridium_sp._SY8519	2444	1920	2993	1340	878	1201	3105	1267	2047	1654	1311	2007	1848	2357	584	1533	2738	1752	1135	1754
s__Prevotella_sp._CAG:255	808	1304	625	726	2523	1400	923	1738	908	1359	2432	1762	921	1224	4744	914	740	3264	4623	2828
s__Anaerostipes_sp._494a	1612	1677	1796	904	1757	1354	3555	1094	2022	1406	1426	1861	2323	2460	935	1790	3132	1695	1092	1828
s__Clostridium_sp._CAG:226	1454	1812	1830	1779	1919	1520	3011	1344	1851	2320	1547	1998	1723	1918	893	1484	3339	1532	996	1362
s__Clostridium_sp._CAG:307_30_263	1658	1745	1654	2974	3810	903	3178	2430	818	4888	1140	361	303	631	644	990	1681	2730	1977	955
s__Clostridiales_bacterium_CHKCI006	1593	2274	1746	891	2190	1498	4244	1041	2135	2123	1069	1664	1519	1898	1273	1412	1926	1631	1420	1627
s__bacterium_F082	967	2311	778	1034	1264	2011	681	2347	530	737	3315	1025	981	1368	2878	1222	763	3608	3234	4001
s__Butyrivibrio_sp._LB2008	1101	1386	1236	715	745	728	2225	1182	1309	631	2780	3479	3150	1982	1811	2030	3127	2192	1727	1489
s__Streptococcus_suis	1965	1543	2147	1627	2436	1817	2849	1718	2991	2020	1195	1588	1305	1457	956	1263	1857	1573	1346	1185
s__Lachnospiraceae_bacterium_KH1T2	1838	1281	2234	789	618	536	2457	1165	1604	1142	1443	2533	2554	2844	788	2295	3508	1941	998	2034
s__Desulfallas_gibsoniae	1745	1626	2118	514	521	250	631	1401	353	398	1749	2657	2838	3739	422	2876	4651	2575	536	2959
s__Roseburia_intestinalis_CAG:13	1898	1756	2140	577	725	539	2857	1441	1331	1040	1533	1888	2326	2697	430	2229	3324	2152	910	2395
s__Firmicutes_bacterium_AF36-3BH	1769	1920	1978	2353	2811	1587	2883	1641	1913	2825	1027	1175	1117	1338	849	967	1895	1656	1143	1261
s__Oribacterium_sp._FC2011	1826	1696	1637	1525	2407	3920	4274	953	2308	1482	1453	1951	1327	1258	754	1233	1111	1075	773	1120
s__Roseburia_sp._AF15-21	2611	2761	2967	527	2182	1199	2024	1682	1435	1015	1954	1774	1053	1571	1024	1304	1743	1617	1430	2049
s__Clostridiales_bacterium_1_7_47FAA	2645	802	3435	1214	2703	969	4193	519	3109	2873	876	2114	1586	1188	569	1129	1536	812	494	885
s__Clostridium_sp._BL8	1597	1649	1956	1194	1556	851	3482	1321	1632	1347	1376	1674	1749	1992	887	1745	2926	1908	1076	1663
s__Desulfitobacterium_chlororespirans	1722	1412	2009	451	706	155	470	1683	324	161	1507	2431	2842	3174	823	2565	4464	2550	750	3310
s__Alkaliphilus_peptidifermentans	1801	5058	1622	895	3547	2655	4329	977	592	1907	664	411	417	1371	1360	479	1229	814	1690	1661
s__Lachnospiraceae_bacterium_CAG:215	1714	1759	1982	385	1022	724	2869	1220	2041	857	1377	2457	2194	2166	969	1932	2725	1459	1422	2204
s__Firmicutes_bacterium_CAG:345	2069	2585	1731	2131	4000	1004	2527	2222	943	6218	1009	320	296	1091	498	661	1124	1841	681	381
s__uncultured_bacterium_fosmid_pJB23D10	1814	1510	2172	433	20	0	1	1529	6	23	1683	2762	2740	3698	288	2867	5207	2675	370	3306
s__Clostridium_sp._CAG:138	1390	1401	1740	1327	1447	812	3127	1231	1313	1114	1369	2064	2049	2099	829	1735	2863	1749	955	2076
s__Clostridiales_bacterium_TF09-2AC	2022	2082	2423	903	1553	1304	5210	1046	1919	1233	1222	1782	1527	1182	952	1053	1549	740	1567	1202
s__Clostridium_sp._CAG:230	1564	1584	1454	808	1130	1329	5093	1316	3597	1827	1182	1051	1472	1513	843	1206	1807	1240	1267	1147
s__Clostridiales_bacterium_COT073_COT-073	1670	1615	2078	837	1309	1037	2960	945	1656	1321	1287	2155	2408	1978	714	1602	2660	1517	1200	1390
s__Butyrivibrio_sp._XPD2002	1807	1583	1964	400	544	325	1250	1312	1085	618	1933	1766	2455	3218	375	2463	3320	2544	588	2532
s__Prevotella_sp._AM23-5	732	949	499	635	2468	694	819	1977	858	788	2170	999	1260	1352	2506	1284	960	4658	2869	3577
s__Clostridium_sp._AF23-8	699	475	745	634	2261	480	1841	697	2016	1214	1417	2090	2026	3014	2804	1307	1684	2009	2817	1767
s__Eubacterium_uniforme	1631	1646	1690	485	475	539	2344	1385	1146	550	1647	1924	2134	2638	759	2151	3099	1839	1222	2353
s__Clostridium_sp._CAG:299	1410	1377	1777	788	1096	1062	2755	1019	1890	1392	1304	2031	1944	2080	889	1694	2897	1507	994	1675
s__Blautia_sp._AM42-2	2202	1890	2587	614	1190	599	3211	1020	2144	1419	1119	1419	1848	1938	465	1512	2376	1359	927	1739
s__Clostridium_sp._CAG:609	1272	2746	1441	904	1746	576	649	2280	560	973	2238	1237	1041	1441	3482	1218	1914	2391	2119	1270
s__Clostridium_sp._AM33-3	1498	1373	1718	791	1142	1456	4316	733	2193	1237	915	2166	2559	1698	879	1226	1858	1400	1000	1262
s__Culturomica_massiliensis	572	1666	487	757	646	1824	584	2348	670	1777	3066	1331	1223	1622	2136	1266	1341	2525	3033	2481
s__Bittarella_massiliensis	1491	1422	1690	2132	2339	2100	3227	1599	1563	1938	744	1300	1146	1172	971	1010	1735	1350	1270	917
s__Niameybacter_massiliensis	1841	1636	2161	1589	1672	1331	3470	963	2507	2386	1014	1555	1373	967	853	1077	1689	956	1173	878
s__Clostridium_sp._KNHs216	1578	1680	1678	812	1355	1137	3265	1082	1416	858	1067	1902	1960	1766	938	1583	2488	1464	1327	1667
s__Clostridium_sp._C105KSO14	1451	1322	1703	736	1640	927	3971	641	2671	1524	1224	2252	1948	1349	1038	1249	1892	1026	1289	1036
s__Clostridium_sp._CAG:306	158	295	223	6290	2194	208	213	4007	3173	1860	1369	753	567	1104	265	1184	1972	3022	1014	714
s__Butyrivibrio_sp._XPD2006	1595	1563	1930	538	662	1044	3013	1497	983	722	1135	1732	1793	2067	565	1835	3204	1778	761	2149
s__Clostridium_sp._AM29-11AC	1504	1625	1725	672	1052	1115	4301	1032	2244	1969	924	1564	1837	1425	812	1090	1662	1089	1705	1011
s__Roseburia_sp._AF02-12	1969	2525	2065	404	833	805	1914	1237	594	541	1653	1730	1612	2382	639	1709	3065	1466	941	2162
s__Clostridium_sp._C105KSO15	1616	1272	1715	973	2122	1433	2637	1086	2757	1920	896	2194	1524	1210	786	1098	1795	1354	821	968
s__Dysgonomonas_macrotermitis	1430	1459	1363	1372	3577	1942	1784	3002	1292	2040	846	1022	877	890	1158	793	1049	1603	1426	1237
s__Clostridium_sp._CAG:433	1193	2241	1337	650	2250	516	484	2151	565	488	1352	1356	984	1315	2789	1970	2030	2061	1971	2413
s__Staphylococcus_sp._CAG:324	1975	1981	1873	1772	4051	741	2613	1883	677	5028	771	308	274	724	401	583	1038	1994	929	443
s__Clostridium_bornimense	1417	2085	1643	1945	1321	1781	3555	1185	870	1265	953	1043	1296	1764	691	1375	2043	1456	701	1453
s__Paeniclostridium_sordellii	1512	1704	1867	762	1410	491	1934	1285	590	512	1269	1779	1779	2043	1023	1885	2935	1851	1127	2057
s__Ruminococcus_sp._CAG:563	1445	2127	1633	1147	2926	1257	1967	1029	1705	2189	1249	1258	1112	1255	1016	1005	1849	1206	1120	1270
s__Eubacterium_sp._CAG:192	1492	1363	1571	386	1385	124	199	1313	325	504	1672	2075	2164	2625	765	2243	3621	2263	858	2697
s__Clostridium_sp._SCN_57-10	1248	1208	1468	2324	1636	1389	5269	800	1855	1766	763	1192	853	1265	661	1021	1447	1171	885	949
s__Butyrivibrio_sp._WCD3002	1606	1633	1875	480	660	415	1064	1175	329	413	1451	1893	2017	2677	644	2016	3577	1921	741	2368
s__Clostridium_sp._AM25-23AC	2500	2052	3049	344	753	601	3797	814	1306	852	1696	1632	1246	1580	503	1075	1182	1118	1259	1429
s__Butyricicoccus_sp._AM05-1	1114	1519	1259	1225	3961	2385	2851	914	1478	2535	918	984	1024	940	606	950	1528	994	736	797
s__Clostridium_sp._AF32-12BH	1406	1104	1523	749	2737	2034	3537	879	2240	2662	833	1474	1309	1075	577	817	1344	880	870	662
s__Massilioclostridium_coli	1314	1662	1295	1972	1766	1145	4106	1255	1767	1754	1304	1271	903	1096	719	927	1400	1123	1083	744
s__Clostridium_sp._AM42-4	1388	1517	1407	958	1516	1355	3983	834	1983	1696	1187	2078	1528	906	1029	878	1094	1127	1196	827
s__Clostridium_sp._ATCC_29733	1299	1493	1366	1555	1508	1257	3430	1064	2230	1710	1028	1474	1430	1377	714	910	1701	1163	799	973
s__Clostridium_sp._OM05-9BH	1453	1228	1676	206	192	498	1245	1303	2047	671	1611	1394	1784	2537	471	2003	3362	1870	602	2325
s__Butyrivibrio_sp._AE2015	1044	854	1067	374	782	875	3209	790	2078	1279	1475	2111	1889	1744	970	1364	2252	1569	1723	976
s__Bacteroides_sp._3_1_19	372	1403	336	936	2775	714	1345	2237	178	317	1906	1698	1904	1391	2835	695	683	1916	2938	1842
s__Prevotella_intermedia	787	1660	601	710	2080	1702	821	1820	707	610	1971	799	723	936	2233	918	858	2964	2483	2941
s__Clostridium_sp._Marseille-P7770	1329	1568	1491	547	945	1259	3198	882	1849	1740	696	1282	2311	1142	1202	1119	1492	919	1653	1307
s__Clostridium_sp._AF50-3	1801	2051	1987	1213	1214	1306	3216	987	1589	1120	1694	1767	812	1261	622	1004	1267	942	930	1086
s__Roseburia_sp._CAG:197_41_10	1783	1202	2052	565	287	493	2236	863	1497	1032	1362	1926	1895	2422	305	1837	2499	1448	487	1638
s__Cloacibacillus_evryensis	881	935	896	5246	1834	2137	5900	868	1792	1664	585	1182	697	454	292	619	599	427	466	299
s__Anaeromassilibacillus_sp._Marseille-P4683	1230	1838	1364	1201	2977	1504	3197	1048	2097	2631	940	972	741	966	787	751	1186	758	785	776
s__Ethanoligenens_harbinense	1222	1260	1356	1503	1641	1093	3153	913	1814	2003	908	1267	1192	1668	503	910	1969	1169	1013	1169
s__Prevotellaceae_bacterium	869	1500	779	918	2368	1592	1318	2237	1004	1211	1739	960	785	998	1333	782	1264	1937	1715	2404
s__Subdoligranulum_sp._AM23-21AC	944	1494	1249	1092	1628	1228	3527	855	1747	1566	786	1609	1954	1639	506	1296	1803	1056	724	896
s__Prevotella_stercorea	564	1152	332	477	933	748	703	1878	420	474	3445	1399	1180	756	3939	869	500	2266	3887	1567
s__Ruminococcus_sp._CAG:724	1354	1528	1279	1351	2876	1449	3490	1857	1980	4187	720	478	343	727	566	547	914	874	441	327
s__Catabacter_hongkongensis	1230	1501	1289	1606	1126	1172	2025	1027	1075	2300	1578	1213	1314	1283	972	1238	1473	1298	1054	1454
s__Clostridium_sp._AF43-10	1015	1003	1107	577	781	651	868	583	551	499	1700	2462	1561	3214	1893	1598	1965	1947	1813	1427
s__Pseudobutyrivibrio_sp._49	1713	1782	2062	679	314	273	989	1288	392	403	1241	1362	1830	2099	465	2082	3214	1900	715	2212
s__Prevotella_sp._CAG:732	182	379	117	188	365	329	268	685	205	144	1745	1408	1062	1285	3538	1129	839	4514	4806	3657
s__Pseudobutyrivibrio_sp._ACV-2	1715	1652	1964	969	2353	707	4746	652	1769	1837	1008	1022	743	902	352	937	1159	1001	627	672
s__Eubacteriaceae_bacterium_CHKCI005	1144	1292	1303	2210	2644	2033	2758	753	1792	2273	747	1007	738	889	535	865	1300	835	584	1034
s__Clostridium_carnis	1639	1419	1915	606	921	827	1940	1001	889	605	1061	1528	1535	1657	730	1555	2457	1403	1071	1722
s__Bacteroides_sp._AM37-9	1432	1209	1017	1385	5926	1313	1507	3358	1568	1331	657	234	268	281	954	408	495	1080	835	1194
s__Bacteroides_sp._AM32-11AC	1534	1904	1168	2218	5958	1797	787	3800	646	1298	813	247	299	450	1011	249	277	855	347	753
s__Blautia_sp._AF32-4BH	917	1442	1199	198	1034	448	2297	796	830	643	1269	2156	2797	1572	1392	1106	1839	1422	1662	1377
s__Parvimonas_micra	833	1185	961	801	1510	688	2106	1635	1245	1394	1059	989	1102	1165	1356	911	1278	2485	2053	1596
s__Petroclostridium_xylanilyticum	1027	1929	1013	1290	2829	1442	3124	1086	1509	1980	1063	827	691	1217	632	793	1212	1181	829	669
s__Vallitalea_sp._S15	643	1059	772	1433	5860	4158	1808	559	1717	2168	413	466	404	551	401	659	1049	885	803	497
s__Clostridium_sp._CT4	991	1184	1031	932	1191	830	1845	1100	1109	1522	1055	1603	1685	1779	535	1786	2325	1438	725	1413
s__Tissierella_creatinophila	1524	1212	1753	404	201	90	190	1083	125	147	1324	2013	2005	2598	282	2320	3841	1982	301	2589
s__Clostridium_sp._1001175st1_A10	1221	1086	1501	939	1268	1182	3532	544	2454	1406	736	1331	1515	1142	644	951	1348	954	890	996
s__Butyrivibrio_sp._CB08	1311	1298	1333	501	1256	636	2388	810	1015	1171	1181	1820	1730	1566	1110	1258	1876	907	1100	1254
s__Bacteroides_sp._OM08-17BH	820	2158	787	812	3038	2649	666	2556	849	3500	1736	815	551	857	430	317	637	799	526	883
s__Clostridium_sp._BSD2780061688st1_E8	1379	1998	1469	957	1644	813	3713	761	1512	2063	655	784	1051	999	581	758	1134	965	1328	727
s__Candidatus_Symbiothrix_dinenymphae	1203	1280	893	1267	4932	1347	1241	3082	1292	1177	875	248	285	464	1097	452	524	1188	981	1404
s__Paenibacillus_agaridevorans	1432	1232	1847	418	128	259	138	1264	43	60	1360	1595	1852	2568	240	2065	3790	1987	301	2496
s__Mycoplasma_bovirhinis	1321	1116	1216	2072	4624	535	2016	1601	328	5277	1245	281	271	434	182	225	724	747	478	231
s__Clostridium_sp._CAG:448	1013	870	1149	1750	3298	1455	2020	2085	1574	2162	957	747	557	924	877	704	1156	576	427	531
s__Coprobacillus_sp._CAG:826	1238	2676	1374	1909	3134	901	1653	1365	576	3974	904	202	161	583	509	482	748	1479	594	356
s__Clostridium_sp._CAG:288	1301	2326	1301	1179	3154	1121	2080	1564	961	2822	1055	308	240	427	521	540	1067	1260	1002	555
s__Oxalobacter_formigenes	1179	1197	1188	808	1623	1873	1414	1761	632	1492	942	1327	1112	1101	855	955	1446	1418	1234	1084
s__Clostridiaceae_bacterium_AF42-6	1282	1269	1665	1011	1915	1452	2792	1520	1559	1038	900	915	604	898	369	684	2020	921	938	886
s__bacterium_P201	791	1230	772	5013	1367	2113	5007	950	1017	2153	572	191	150	290	394	404	179	632	556	685
s__Eubacterium_sp._CAG:180	1279	1954	1323	1079	1942	1189	2968	1212	1579	2191	1166	626	563	781	594	672	1069	930	733	607
s__Clostridium_sp._CAG:964	1266	1510	1320	1362	1333	1478	4260	919	2951	1458	603	354	494	809	487	728	890	549	561	614
s__Ruminococcus_sp._AM27-11LB	1418	1121	1603	356	10	0	0	1131	8	10	1236	1647	1767	2724	235	2385	3797	1777	238	2416
s__Clostridium_sp._AM34-11AC	795	1236	972	865	1580	1202	3473	738	2422	1455	735	875	1438	971	579	849	1257	716	957	715
s__Lachnospiraceae_bacterium_YSB2008	1121	1971	1095	1361	1651	1368	2403	818	1455	1471	838	996	550	1179	981	584	1091	829	951	1005
s__Coprococcus_sp._AF18-48	1161	2292	1307	394	468	524	1455	980	1234	658	942	1357	1420	1419	589	1074	2442	1315	1175	1384
s__Clostridium_sp._CAG:914	565	1176	845	601	2381	1137	268	1665	713	455	1145	977	627	960	1701	1329	1477	1676	1725	1978
s__Ruminococcaceae_bacterium_YRB3002	2505	2005	2786	640	1578	481	2093	964	660	957	1840	1869	568	823	407	765	413	384	604	1013
s__Blautia_sp._CAG:37	1356	902	1617	551	965	799	1347	838	1113	710	817	1687	1741	1362	850	1483	1690	1044	1014	1380
s__Marinifilum_fragile	0	6	4	2	14	0	381	2537	689	2131	2116	1503	1443	1227	1822	1208	1777	2241	2825	1299
s__Clostridium_sp._CAG:43	1373	1320	1436	505	1680	1274	4310	667	1322	1417	503	843	1148	740	732	431	1300	600	920	593
s__Ruminococcus_sp._CAG:382	1292	1426	1382	1396	2608	995	2406	1028	1627	3004	600	624	470	733	410	512	1038	585	429	481
s__uncultured_murine_large_bowel_bacterium_BAC_54B	349	613	248	339	1415	526	422	1005	355	291	1560	767	1168	1329	2080	1015	876	3455	2346	2867
s__Parabacteroides_sp._AM08-6	632	1762	509	769	1395	1460	517	1475	423	704	2362	946	582	1034	1783	723	605	1957	1800	1587
s__Prevotella_maculosa	608	1514	573	888	2632	1788	548	2015	634	897	1464	390	555	795	955	663	946	1551	1038	2525
s__Clostridium_leptum_CAG:27	1244	976	1282	600	1647	1416	3246	746	2584	1880	620	845	670	893	409	563	1269	718	551	740
s__Clostridium_sp._Marseille-P2538	1230	1161	1194	1124	1691	1400	3430	625	1351	867	715	1081	828	838	660	869	1391	786	675	983
s__Neobitarella_massiliensis	1023	1441	1271	1236	1460	1147	2402	828	1210	1160	762	1034	963	1033	618	968	1561	1037	765	871
s__Erysipelotrichaceae_bacterium_6_1_45	917	1073	866	609	1314	729	2356	592	1457	952	863	1039	966	902	1083	776	945	1964	1385	1984
s__Lachnobacterium_bovis	524	881	467	1224	5751	3944	1246	718	1681	2124	248	222	252	349	184	491	728	786	522	312
s__Desulfosarcina_sp._BuS5	1455	1123	1698	358	99	2	12	1167	18	49	1168	1211	1720	2356	272	2180	3505	1762	253	2212
s__Clostridium_septicum	1024	970	1370	391	615	190	408	1094	405	272	1002	1651	1670	1956	618	1790	2731	1679	638	2105
s__Bacillus_dielmoensis	514	791	536	23	1879	213	1043	981	527	569	1095	1578	1716	1587	1294	1432	1417	1810	1703	1733
s__Clostridium_sp._OF03-18AA	1253	1387	1443	498	786	736	2055	523	1432	776	1124	1487	1817	1371	845	1019	1050	851	913	1003
s__Clostridium_sp._AM09-51	870	919	1061	1399	1140	915	3135	844	1227	1512	807	1120	1134	1192	401	935	1433	867	589	790
s__Dorea_sp._AM58-8	1201	1064	1216	797	1682	1327	4969	705	1672	1183	588	738	571	573	618	612	802	527	618	822
s__Clostridium_sp._HMb25	1123	1322	1323	999	1175	1603	2690	779	1527	1172	470	940	915	874	531	832	1396	672	1073	863
s__Prevotella_sp._tc2-28	260	761	179	218	552	562	396	1072	199	153	1852	1910	329	619	5047	268	334	1288	5415	861
s__Anaerotruncus_sp._22A2-44	1021	1623	992	1148	1378	1060	3737	684	1344	949	597	945	919	890	672	796	1359	747	633	691
s__Clostridium_sp._CL-6	1384	1172	1608	505	621	471	1019	1039	694	1051	987	1299	995	1490	935	1182	1772	1180	1390	1257
s__Paenibacillus_sp._SY21-1	1401	1021	1406	284	35	40	107	964	20	28	1141	1892	1790	2372	203	1903	3244	1661	268	2195
s__Clostridium_sp._CAG:81	723	577	901	758	878	963	3007	508	1109	974	865	1056	1478	1206	745	1080	1180	1393	1231	1242
s__Beduini_massiliensis	1319	1437	1511	530	787	453	1340	1056	982	766	1000	989	1139	1501	666	1237	1962	1086	645	1273
s__Prevotella_sp._BP1-145	445	1036	351	460	792	1257	454	981	282	325	2044	1030	567	825	2776	634	452	2163	3092	1706
s__Firmicutes_bacterium_CAG:791	1222	931	1400	479	926	477	2254	563	960	995	794	1260	1751	1367	346	1187	2099	939	590	1118
s__Ruminococcaceae_bacterium_KH2T8	1227	880	1291	660	941	769	2062	1114	996	808	805	900	950	1518	437	987	1998	1030	752	1317
s__Succiniclasticum_ruminis	661	725	758	504	1044	581	1485	588	794	1171	1541	1665	1732	1865	780	1260	969	1341	1044	920
s__Clostridium_sp._CAG:710	688	1480	839	420	1865	694	349	2017	619	496	850	678	617	907	2034	922	1263	1634	1919	1115
s__Criibacterium_bergeronii	946	877	1074	972	2414	721	2864	659	1113	2460	532	691	754	650	491	679	1372	322	895	802
s__Selenomonas_sp._oral_taxon_138	1293	975	1427	441	23	30	152	1069	38	43	1079	1407	1628	2080	232	1956	3274	1690	274	2004
s__Sedimentibacter_saalensis	1107	1389	1236	842	1032	1086	2804	1272	1459	1474	631	924	795	584	686	509	1301	732	616	586
s__Clostridiales_bacterium_VE202-13	927	1059	1067	985	1276	1169	4124	732	1191	1277	542	779	750	778	482	561	1259	636	538	744
s__Escherichia_coli	1356	1313	1562	920	1921	1073	1599	1365	1293	2417	1081	458	472	612	496	553	684	650	450	536
s__Clostridium_sp._28_12	543	901	724	397	2014	363	235	1783	482	416	561	536	676	846	1418	909	1662	2307	2283	1700
s__Clostridium_sp._CAG:127	840	825	867	385	1154	724	2358	780	1393	1377	904	1208	932	1532	1065	968	610	927	1126	747
s__Firmicutes_bacterium_CAG:884	587	1457	831	677	1492	623	380	1895	436	276	930	726	622	1001	1790	1060	1316	1778	1336	1492
s__Eisenibacter_elegans	680	982	868	779	1233	1203	1829	1002	809	1010	920	1047	751	914	765	850	1005	1433	1046	1504
s__Anaeromassilibacillus_sp._Marseille-P3876	938	905	1019	829	1315	832	1922	1424	1433	1968	899	876	1046	739	770	664	1007	761	627	625
s__Butyrivibrio_sp._NC2007	1663	1079	2033	507	1520	577	3242	451	1765	1974	439	694	475	496	259	481	913	659	658	546
s__Clostridium_sp._L2-50	997	1209	988	358	721	652	2145	573	1449	903	1390	1111	1315	1656	442	1104	1083	915	553	770
s__Clostridium_sp._CAG:451	537	1548	634	302	1177	321	437	1916	416	268	1158	740	568	1110	2121	1000	1326	1575	1871	1300
s__Ruminococcus_sp._OM08-7	1132	1232	1269	436	261	216	729	964	354	200	1024	1396	1247	1661	399	1470	2406	1513	452	1901
s__Clostridium_sp._BSD2780061688st1_H5	875	992	979	493	1211	697	2016	842	1026	1062	556	1122	994	854	869	1011	1492	922	1105	1016
s__Butyrivibrio_sp._INlla18	1243	950	1505	606	1309	838	3167	469	1395	1784	612	976	831	883	370	731	771	791	466	426
s__Ruminiclostridium_hungatei	800	996	889	2471	1461	1264	2362	773	1617	1595	361	686	570	611	466	446	1093	562	499	563
s__Lachnospiraceae_bacterium_3_1_46FAA	1030	844	1220	540	243	252	857	788	291	222	1045	1346	1273	1512	531	1511	2376	1914	579	1608
s__Clostridium_sp._OF09-36	974	1067	1187	591	1181	710	2617	552	1552	969	997	992	1033	1027	466	934	930	757	536	906
s__Clostridium_sp._ASBs410	1154	950	1229	663	941	1180	2460	504	1633	865	469	817	1225	1005	463	606	1165	1132	767	729
s__Acetitomaculum_ruminis	679	825	709	742	2350	2106	2198	762	2015	2241	438	528	434	639	280	557	1008	611	510	312
s__Faecalibacterium_sp._AF10-46	522	895	491	379	964	590	1134	855	477	603	1408	1878	1761	895	1237	1028	1948	1320	991	564
s__Syntrophomonas_wolfei	634	639	775	411	1910	379	1221	1083	707	666	464	960	1089	595	1263	993	1460	1370	1459	1817
s__Millionella_massiliensis	355	603	269	401	1273	590	438	1546	474	930	1716	882	873	978	1491	817	862	1822	1947	1622
s__Fibrobacter_sp._UWEL	1013	1005	1261	315	282	147	249	1266	297	361	1226	1162	1347	1634	463	1537	2415	1529	491	1875
s__Bacteroidales_bacterium_KA00344	37	61	55	20	21	15	25	92	36	51	1300	548	1031	1209	1592	1190	774	4668	3134	4000
s__Fibrobacter_unclassified	642	1422	525	754	981	1324	1090	1024	559	1255	1506	526	445	774	1122	585	614	1604	1431	1570
s__Lactobacillus_rogosae	1112	834	1220	335	453	655	596	827	221	285	1027	1321	1467	1674	371	1390	2273	1508	522	1610
s__Butyrivibrio_sp._VCD2006	1072	1017	1152	489	461	352	915	930	717	506	926	1003	1072	1576	463	1289	2160	1318	733	1530
s__Ruminococcaceae_bacterium_AB4001	1103	951	1271	1452	1136	582	1964	558	955	1210	600	965	903	963	412	800	1648	715	474	884
s__Ruminococcus_sp._CAG:379	992	1432	1025	767	1117	1237	2226	1590	1892	2391	513	747	460	196	646	264	829	406	473	246
s__Coriobacteriia_bacterium	434	807	420	470	796	325	1048	803	403	308	1318	890	784	917	2073	715	886	2717	1433	1831
s__Selenomonadales_bacterium	1060	1686	1117	1291	2033	1026	2212	720	1344	2271	563	366	333	464	296	516	712	477	439	451
s__Firmicutes_bacterium_CAG:41	1038	1151	1013	850	3578	693	1915	842	1113	2321	429	363	484	513	274	428	922	520	430	462
s__Desulfovibrio_sp._MES5	2116	1462	2508	1428	1874	619	1890	317	685	594	536	573	985	918	233	573	847	479	171	485
s__Ruminococcaceae_bacterium_AE2021	1828	1410	2080	203	320	330	1974	847	364	356	1408	1520	852	1057	210	1096	1207	696	433	1076
s__Firmicutes_bacterium_CAG:313	1111	1079	1134	1089	1810	661	2167	1259	713	2834	568	356	238	406	449	488	628	1057	849	345
s__Lactobacillus_delbrueckii	862	267	1120	1404	829	440	561	813	852	379	1429	895	829	734	320	1322	766	3038	613	1657
s__Clostridiales_bacterium_43-6	955	1576	960	617	1133	1141	1679	1143	1506	1711	562	653	528	785	606	503	930	661	912	565
s__Porphyromonas_asaccharolytica	349	687	218	301	756	328	239	1275	296	293	1668	830	936	1181	1748	675	376	3103	1825	2001
s__Dorea_sp._OM07-5	861	891	929	975	1368	719	1370	694	696	469	655	1145	1104	921	790	898	1723	813	688	1325
s__Longicatena_caecimuris	917	1145	962	507	943	453	1557	646	1167	844	714	983	1219	1180	647	882	1552	869	752	1073
s__Youngiibacter_fragilis	1081	1210	1154	533	1179	790	3053	308	1844	1115	599	1533	761	563	377	578	795	472	574	462
s__Bacillus_sp._CAG:988	706	1193	856	423	1135	599	251	1807	411	302	1189	718	527	986	1651	797	1137	1460	1623	1198
s__Dysgonomonas_alginatilytica	684	1618	579	614	2556	1480	513	1509	781	1813	1364	594	461	664	630	351	549	660	632	803
s__Ruminococcus_sp._AM31-15AC	981	1149	999	105	1041	1223	1986	1728	2259	2274	445	594	536	248	365	389	1097	575	512	261
s__Clostridium_sp._CAG:594	538	1131	801	988	1180	448	492	1401	449	376	1030	820	610	793	1581	834	1310	1523	1220	1128
s__Clostridiales_bacterium_GWF2_36_10	666	1195	742	970	2464	628	2253	1071	1166	1783	662	409	329	588	434	361	821	962	738	389
s__Bacteroidetes_bacterium_GWF2_40_14	395	1226	310	462	586	1327	272	1155	356	1070	1868	937	558	923	1283	633	687	1482	1518	1470
s__Blautia_luti	714	814	803	290	1513	398	1814	672	792	434	549	1230	1306	838	838	1092	1150	908	934	1337
s__Dorea_sp._AF24-7LB	783	656	893	2080	2387	1812	2734	466	1236	880	271	450	515	606	387	336	682	427	310	364
s__Ruminococcus_sp._AF17-22AC	908	647	1125	401	364	206	554	611	368	288	1054	1425	1346	2063	192	1626	2034	1438	176	1422
s__Clostridium_sp._42_12	1197	557	1427	949	1557	582	4185	376	1281	1348	223	403	480	437	349	555	628	478	543	687
s__Clostridium_sp._CAG:75	907	1091	970	202	1488	424	1502	836	623	403	583	1079	1102	653	1118	727	1088	875	1293	1147
s__Prevotella_stercorea_CAG:629	394	880	323	368	1283	880	705	972	353	684	1244	857	271	438	2639	390	293	1218	2756	1128
s__Prevotella_sp._RM4	265	553	177	361	576	643	276	578	162	285	1272	608	762	974	1621	694	430	2850	2370	2502
s__Paenibacillus_guangzhouensis	1147	872	1239	301	76	83	161	778	102	159	982	1030	1338	1778	169	1579	2894	1291	242	1620
s__Clostridium_sp._AM16-23	1128	789	1305	479	533	561	2956	479	688	779	792	1445	1062	799	462	762	844	602	650	725
s__Drancourtella_massiliensis	969	934	910	880	1522	930	1791	999	1223	1138	497	610	666	777	424	565	776	820	625	774
s__Candidatus_Carbobacillus_altaicus	1071	802	1255	270	2	0	25	892	0	8	1047	1032	1416	1841	252	1681	2841	1272	233	1856
s__Bifidobacterium_longum	1004	923	1291	356	218	139	792	885	307	234	879	935	1167	1542	296	1549	2297	1245	312	1420
s__Clostridiaceae_bacterium_AF29-16BH	997	530	1196	840	1999	909	1361	1078	2019	1366	540	493	427	513	307	484	1056	564	448	593
s__Peptostreptococcaceae_bacterium_VA2	944	731	1209	251	618	338	789	683	920	307	829	993	1357	1186	267	1043	2073	1260	505	1328
s__Ruminococcus_sp._KGMB03662	763	871	746	791	1071	966	1826	437	1128	1926	634	804	600	840	272	801	1138	656	504	770
s__Bacillus_sp._FJAT-18017	1044	783	1182	201	6	8	17	755	46	14	914	1562	1471	1668	199	1546	2753	1287	208	1775
s__Clostridium_sp._CAG:524	725	1371	806	340	1956	498	233	1733	436	302	500	548	361	569	1706	756	1473	962	1073	1085
s__Cohnella_panacarvi	989	701	1172	266	107	97	522	794	264	243	813	1021	1257	1783	191	1425	2419	1373	311	1572
s__Epulopiscium_sp._SCG-B05WGA-EpuloA1	704	1122	679	589	1063	1390	4174	880	1402	1765	200	170	242	274	325	187	821	435	631	218
s__Eubacterium_sp._36_13	767	662	786	300	2484	893	2123	490	1823	2017	489	1043	746	611	179	334	382	498	412	207
s__Eubacterium_sp._CAG:146	1041	826	1105	310	890	249	1154	814	561	390	873	1019	989	949	515	925	1538	1091	540	1434
s__Ruminococcus_sp._AM57-5	733	629	856	285	1114	267	1290	605	529	739	760	921	1711	1155	577	961	1336	895	609	1216
s__Blautia_sp._CAG:257	1194	945	1125	381	622	1191	2609	611	2057	1199	445	392	544	726	327	474	693	437	588	627
s__Riemerella_columbina	393	1007	371	363	1240	945	316	1126	303	761	1570	850	774	849	1599	442	397	1377	1338	1162
s__Clostridium_sp._FS41	1013	1219	1131	468	846	791	2521	483	1222	668	556	947	634	709	520	532	904	571	812	573
s__Desulfobulbus_oralis	1915	1423	2520	1477	2374	770	999	421	571	398	410	381	525	475	392	326	438	466	266	491
s__Pedobacter_sp._FJ4-8	804	809	814	658	1628	1249	865	1660	572	1200	571	684	502	444	792	408	589	1012	1083	650
s__Ruminococcus_sp._AM18-44	775	794	901	122	1960	210	527	862	496	355	408	1044	1039	523	1064	715	1230	1282	1255	1407
s__Bacteroides_pectinophilus_CAG:437	978	997	1012	585	1416	580	2505	401	1141	805	571	1080	690	519	721	464	772	544	602	538
s__Ruminiclostridium_sp._MA18	904	919	1020	511	1186	663	2571	886	1223	931	317	522	496	601	376	415	1288	517	967	585
s__Butyrivibrio_sp._XB500-5	785	787	745	350	1087	730	1377	602	1151	383	688	849	1040	982	496	853	1699	861	518	828
s__Prevotella_sp._HUN102	386	1189	323	374	668	993	357	977	219	352	1600	861	434	631	2214	329	315	1161	2259	1134
s__Clostridium_sp._CAG:1000	822	861	949	256	776	217	208	1118	279	231	890	661	761	1075	805	1118	1632	1699	1104	1254
s__Prevotella_sp._CAG:924	350	1596	275	332	1051	631	283	1305	187	254	1352	886	677	784	2044	380	425	1256	1621	1020
s__Coprobacillus_sp._CAG:698	1025	1166	922	780	1995	590	1420	1049	558	3075	529	244	176	385	158	330	688	815	457	299
s__Paenibacillus_sp._BK033	821	1026	910	196	461	395	209	682	221	169	809	1288	1356	1411	319	1342	2130	1052	388	1403
s__Butyrivibrio_sp._ob235	834	1096	870	356	1345	797	2583	493	1307	1186	468	719	569	583	440	486	729	625	595	450
s__Prevotellaceae_bacterium_MN60	313	639	219	251	640	495	526	998	280	242	1409	1094	454	550	2447	366	354	1241	2997	998
s__Bacteroides_sp._AF26-7BH	941	673	630	1225	3424	706	1089	1996	1277	1319	242	107	205	167	350	294	250	494	317	764
s__Clostridium_sp._LS	601	681	597	470	584	714	2831	514	1243	790	700	709	1035	931	308	699	1031	996	600	430
s__Eubacterium_callanderi	994	797	1091	713	1176	949	2124	599	1275	951	365	499	912	691	471	478	760	433	717	434
s__Ruminococcus_sp._FC2018	972	1287	1063	745	1204	1048	2451	787	1304	1375	391	582	436	309	408	276	681	333	536	228
s__Clostridium_sp._SYSU_GA15002T	951	1147	1066	825	1164	715	2302	446	826	1169	411	819	724	422	545	539	931	338	596	477
s__Clostridiales_bacterium_VE202-01	819	850	1014	332	727	436	1818	549	1367	915	595	922	762	614	710	586	1133	836	884	514
s__Clostridium_sp._TM06-18	489	574	432	558	858	341	2484	540	1554	1328	417	925	831	839	545	589	838	577	936	725
s__Ruminococcus_sp._AM40-10AC	775	713	917	308	650	330	814	617	401	319	596	1222	1133	1264	456	1104	1686	1137	569	1292
s__Acholeplasma_oculi	816	730	889	787	917	177	596	922	248	993	756	845	934	1045	170	1092	1773	1217	299	1090
s__Acetobacterium_woodii	883	665	852	532	2109	988	2441	567	1409	1414	382	607	488	340	442	413	610	421	388	288
s__Caldicoprobacter_oshimai	860	1010	901	417	773	511	2240	796	859	1145	707	840	632	897	319	634	945	744	474	525
s__Frankia_symbiont_of_Coriaria_arborea	1047	1410	1015	1124	987	1042	1128	2358	1204	2644	1224	0	0	0	0	1037	0	0	0	0
s__Eubacterium_sp._AF34-35BH	517	431	677	53	1542	284	752	929	892	603	463	843	945	677	937	789	1166	1283	1098	1289
s__Butyrivibrio_sp._WCE2006	1093	989	1208	314	276	356	950	610	512	369	655	691	1013	1208	319	1105	1646	1146	416	1165
s__Prevotella_sp._CAG:474	47	106	39	81	158	106	129	206	73	181	1073	541	927	1064	1356	813	513	3280	2287	2974
s__Firmicutes_bacterium_OM07-11	823	663	876	1149	1346	864	3293	454	1982	1423	217	322	288	308	295	253	478	156	313	321
s__Eubacterium_coprostanoligenes	860	1046	876	495	1870	741	1372	1151	960	2306	1020	251	277	364	302	315	436	424	324	404
s__Pseudobacteroides_cellulosolvens	687	1064	703	1706	1112	933	4076	622	564	1113	226	225	156	292	331	240	331	406	483	418
s__Clostridium_sp._MSTE9	652	506	704	1213	680	804	2936	412	1186	1021	287	685	580	612	524	456	754	425	657	409
s__Clostridium_tertium	883	701	906	592	603	618	1164	641	716	512	619	914	959	959	371	758	1401	787	441	841
s__Clostridium_sp._OM05-9	625	811	683	459	1497	770	1846	402	733	1430	889	708	541	871	392	537	611	611	509	434
s__Clostridium_sp._CAG:7	633	647	557	416	867	641	1710	655	1318	771	646	679	814	815	580	844	796	722	486	749
s__Clostridium_sp._M62/1	626	797	718	382	658	623	1946	382	1442	693	396	906	875	848	438	687	1054	659	578	632
s__Clostridium_sp._CAG:12237_41	678	754	788	437	999	465	896	545	1209	702	381	677	735	624	559	947	982	881	546	1509
s__Hymenobacter_chitinivorans	172	463	175	67	575	621	194	1410	452	1738	1421	912	860	909	792	554	974	1002	1313	694
s__Clostridium_sp._AF28-12	672	903	702	372	394	467	1855	441	1047	871	701	1074	703	843	501	647	1083	615	718	631
s__Methylomusa_anaerophila	918	693	1123	130	803	740	2755	1278	1753	1690	143	273	324	245	483	151	720	357	454	191
s__Bacillus_thermoamylovorans	869	675	1018	217	208	95	96	697	164	54	742	1063	1160	1564	222	1345	2156	1226	263	1385
s__Cohnella_lupini	966	787	1127	274	275	196	170	693	171	129	804	868	1056	1425	142	1315	2161	1084	209	1312
s__Christensenella_timonensis	785	895	828	574	1261	1900	1351	780	546	2276	609	255	261	592	272	344	365	419	234	609
s__Clostridium_gasigenes	842	752	932	241	192	110	244	744	234	245	761	1005	1102	1472	165	1205	2000	1120	357	1432
s__Bacillus_azotoformans	821	997	902	217	470	428	1096	511	664	312	549	892	962	1139	259	786	1636	829	503	1106
s__Clostridiales_bacterium_44_9	676	929	808	827	1262	525	1580	569	1109	1411	413	633	523	637	444	344	762	600	569	330
s__Ruminococcus_bicirculans	711	892	817	723	714	740	1805	1111	1403	1551	527	629	475	303	335	358	856	343	364	251
s__Clostridium_sp._CAG:762	528	1170	629	351	1062	293	160	1097	216	180	525	671	454	712	1635	829	840	1083	1401	1029
s__Clostridium_sp._AM22-11AC	731	730	812	299	673	875	1855	574	1475	910	499	673	731	756	447	555	657	432	519	600
s__Spirochaetaceae_bacterium	774	506	837	240	150	108	264	540	304	223	700	1486	1112	1477	228	1202	2080	1073	260	1235
s__Paenibacillus_sinopodophylli	118	300	96	925	4783	3450	370	171	1166	1368	81	84	47	222	121	314	282	463	286	125
s__Anaerolineaceae_bacterium_oral_taxon_439	750	1226	815	179	1044	731	4522	669	764	782	241	251	206	382	191	207	636	356	502	262
s__Anaerostipes_sp._AF04-45	921	810	1044	1277	1107	518	3562	305	715	910	374	392	485	272	419	260	360	386	209	283
s__Proteiniborus_ethanoligenes	2419	397	3190	1065	279	673	2045	278	1314	1075	102	103	190	146	124	272	266	319	204	148
s__Clostridium_grantii	626	980	822	306	546	402	599	744	773	454	673	782	919	1029	551	756	1290	709	605	924
s__Prevotella_buccae	201	486	121	153	528	395	300	670	192	106	1280	1142	354	441	2758	272	222	1215	2904	704
s__Prevotella_ihumii	294	590	184	207	453	515	210	904	177	161	1584	785	466	578	2101	411	267	1193	2243	1105
s__Anaeromassilibacillus_sp._Marseille-P3371	830	1249	832	385	1003	1200	2303	561	801	916	340	274	329	574	418	311	643	377	522	473
s__Tenericutes_bacterium_HGW-Tenericutes-4	707	796	801	937	2890	419	614	635	304	3100	768	108	106	290	182	229	303	573	371	205
s__Terrisporobacter_othiniensis	1414	441	1537	461	1226	404	1978	282	1872	1562	313	264	320	433	202	358	403	364	135	356
s__Bacteroides_sp._AF29-11	309	799	339	345	643	721	594	1179	279	410	938	608	795	823	1530	495	399	1031	1221	840
s__Clostridium_sp._CAG:302	630	1259	702	341	944	290	313	1154	412	306	603	560	428	538	1439	698	950	919	960	843
s__Selenomonas_sp._mPRGC8	755	582	908	216	84	241	478	471	148	123	1050	1075	1176	1603	152	1176	1600	1124	150	1171
s__Porphyromonas_endodontalis	26	67	10	16	72	47	24	72	25	22	938	488	898	956	1094	835	574	3185	2115	2787
s__Oxobacter_pfennigii	661	671	693	693	833	1719	1981	561	1165	798	316	430	370	669	374	419	655	349	308	562
s__Chloroflexi_bacterium	557	716	645	673	1056	616	1639	576	998	961	504	598	567	655	363	526	933	581	554	470
s__Clostridium_sp._AM32-2	948	574	1162	142	429	593	1266	357	1527	339	348	710	1215	352	645	813	759	168	1293	528
s__Thermincola_potens	804	593	854	173	123	9	307	629	67	69	673	1162	1184	1534	140	1227	2018	1018	199	1346
s__Pseudobutyrivibrio_unclassified	743	648	873	385	297	346	540	550	436	244	644	928	966	1280	217	1009	1657	946	223	1137
s__Oxalobacteraceae_bacterium_AB_14	1	0	0	0	14	2	202	1493	402	1179	1285	875	831	799	1075	649	1154	1352	1969	778
s__Alistipes_sp._AF17-16	112	398	128	116	483	281	142	1249	290	1066	1244	700	628	724	1071	731	746	1419	1487	995
s__Odoribacter_laneus_CAG:561	429	950	327	491	763	1025	319	787	246	354	1311	505	462	601	1045	440	332	1277	1064	1238
s__Clostridiales_bacterium_VE202-09	673	843	726	374	650	815	1975	279	956	779	642	890	672	756	307	346	625	659	507	486
s__Prevotellaceae_bacterium_HUN156	168	623	189	257	669	592	203	756	98	206	970	997	210	403	2662	168	394	742	3085	565
s__Prevotella_pleuritidis	268	663	204	264	697	714	288	765	176	259	1153	896	163	318	2442	229	244	829	2593	748
s__Odoribacter_sp._AM16-33	856	706	543	776	3182	630	801	2093	865	814	244	44	58	75	397	161	207	461	364	621
s__Clostridium_sp._AF22-10	789	699	885	400	598	451	1150	630	1018	869	667	595	778	861	235	418	870	1024	324	622
s__Butyricicoccus_sp._AF15-40	498	951	638	702	1223	554	2714	270	844	1042	305	447	302	435	349	346	931	484	512	313
s__Tannerella_sp._AF04-6	497	829	407	543	1843	1129	720	1342	678	871	719	302	209	319	619	262	287	766	638	759
s__Prevotella_nanceiensis	133	125	66	145	229	70	391	1075	317	746	1107	675	629	690	997	676	830	1726	1743	1360
s__Megasphaera_cerevisiae	563	897	525	1636	704	739	2301	369	566	772	366	476	884	518	324	384	665	385	318	286
s__Gorillibacterium_massiliense	704	943	812	222	271	237	607	599	357	443	728	862	973	1194	162	912	1555	984	254	814
s__Gottschalkia_acidurici	773	761	870	208	1135	1987	1126	385	2847	751	230	115	194	275	187	379	454	449	201	267
s__Ruminococcus_sp._AF20-12LB	447	414	475	121	1028	364	1303	510	1065	588	458	1004	606	589	664	511	800	748	1057	803
s__Aneurinibacillus_migulanus	405	622	484	354	733	336	973	973	591	732	557	693	516	535	750	489	654	1232	1060	849
s__Firmicutes_bacterium_CAG:321	555	944	625	334	1010	457	216	976	235	268	888	629	443	481	1123	660	901	952	970	853
s__Clostridium_sp._DSM_8431	448	546	456	1951	862	452	649	574	957	849	402	622	518	507	402	719	673	689	521	703
s__Clostridium_sp._CAG:921	373	836	482	322	1094	336	165	882	328	263	590	329	395	664	1162	594	898	1469	1477	826
s__Firmicutes_bacterium_CAG:631	918	1402	835	735	1911	367	1074	765	327	2010	336	109	85	254	335	297	368	623	412	243
s__Clostridium_sp._CAG:149	615	489	669	356	750	507	1824	487	1035	672	368	735	726	508	428	472	751	748	556	700
s__Aneurinibacillus_soli	184	268	163	850	4194	3183	176	265	1078	1209	72	45	44	217	116	258	335	451	159	84
s__Clostridium_paraputrificum	620	953	697	434	1890	446	1372	856	829	1021	381	274	399	312	565	270	552	546	543	388
s__Oscillospiraceae_bacterium	744	663	789	1003	704	925	2672	430	705	771	212	459	478	419	337	350	472	307	463	348
s__Firmicutes_bacterium_CAG:227	734	1042	821	313	939	921	1286	448	1173	558	348	823	648	344	325	547	753	315	458	452
s__Alistipes_sp._CAG:157	316	1132	234	319	885	560	242	1064	209	289	1007	833	1234	665	1131	313	314	852	854	773
s__Clostridia_bacterium_UC5.1-2F7	560	728	602	804	726	513	2805	491	759	803	321	512	606	525	357	363	603	352	396	388
s__Lachnospiraceae_bacterium_NK4A136	617	704	588	279	707	505	1378	454	876	320	513	732	751	727	451	583	1010	578	601	825
s__Bacteroides_plebeius_CAG:211	356	979	279	515	331	1157	291	647	166	407	1208	386	273	500	883	505	337	1265	1102	1511
s__Clostridium_sp._AF15-41	715	616	696	114	589	605	1602	285	1462	634	393	420	578	811	455	531	799	390	754	559
s__Ruminococcus_sp._CAG:108-related_41_35	698	719	789	387	900	544	1562	696	1201	1244	281	379	363	379	263	348	803	555	399	465
s__Fibrobacter_sp._UWOS	230	401	179	147	417	318	219	514	285	155	842	466	583	591	1215	624	485	2052	1393	1800
s__Hungateiclostridium_straminisolvens	633	1030	635	839	845	660	2199	502	748	790	432	349	354	505	348	334	583	378	412	330
s__Paenibacillus_durus	518	374	536	225	472	238	1640	282	465	538	811	1186	1105	600	674	707	1186	471	589	197
s__Blautia_sp._AF19-1	405	649	499	176	515	499	969	408	706	731	787	927	1089	1035	402	686	809	616	415	441
s__Pseudoalteromonas_spongiae	816	614	953	187	2	4	2	587	2	6	656	856	1110	1382	191	1226	1885	955	162	1149
s__Eggerthella_lenta	626	652	661	622	589	483	2288	647	1182	981	325	460	417	365	382	334	514	275	417	520
s__Lachnoanaerobaculum_sp._KCOM_2030	1517	306	1982	747	903	424	2396	83	1235	1433	86	202	125	182	78	229	371	144	107	180
s__Phascolarctobacterium_sp.	728	894	801	794	1058	728	1230	691	1098	1304	208	302	405	460	205	195	616	452	256	300
s__Gemmatimonadetes_bacterium	499	331	570	22	1630	8	186	730	184	73	385	961	817	375	975	637	902	1000	1077	1338
s__Mastigocladopsis_repens	770	564	908	157	3	0	6	614	0	6	653	887	989	1428	129	1135	1938	1006	158	1310
s__Firmicutes_bacterium_HGW-Firmicutes-12	454	357	552	294	695	283	2158	557	1371	981	294	363	553	564	246	485	695	509	544	650
s__Roseburia_sp._AF20-18LB	453	373	487	180	1281	294	557	490	1169	979	400	512	538	808	421	533	992	523	430	1112
s__Clostridiales_bacterium_AM23-16LB	678	892	652	347	1067	804	1418	492	964	815	337	498	444	447	284	373	745	423	263	562
s__Clostridium_ihumii	534	617	545	573	802	537	2272	511	818	969	232	281	1076	482	352	285	517	373	376	330
s__Halocella_sp._SP3-1	983	454	1168	907	1643	741	1335	215	842	790	170	285	380	306	510	192	561	269	444	281
s__Clostridium_sp._OM02-18AC	688	617	652	421	781	875	2009	331	911	583	240	908	629	463	369	365	639	341	378	274
s__Hungateiclostridium_alkalicellulosi	791	761	678	873	930	404	1735	617	672	677	484	339	278	408	429	319	481	570	564	404
s__Ruminococcaceae_bacterium_AM07-15	568	482	690	457	523	317	3280	180	745	476	208	512	301	608	445	492	299	720	563	524
s__Slackia_heliotrinireducens	221	1146	245	396	562	260	1982	786	485	943	174	141	120	1002	576	195	397	1998	339	263
s__Eubacterium_sp._CAG:251	662	1004	723	469	1177	455	1012	656	690	1112	734	312	227	443	345	373	504	492	346	492
s__Lachnospiraceae_bacterium_JC7	722	646	888	1004	667	474	1505	274	956	656	302	674	567	465	348	284	769	309	383	320
s__Clostridium_sp._AM22-16AC	396	562	471	395	698	387	1356	346	749	548	322	898	900	543	496	633	823	442	701	538
s__Prevotella_sp._P4-98	249	696	168	289	236	690	233	481	130	191	1160	604	347	489	1664	313	240	1218	1760	1041
s__Clostridiales_bacterium_GWC2_40_7	307	522	246	141	726	247	753	413	664	386	777	911	886	888	778	525	1101	443	569	903
s__Butyrivibrio_sp._VCB2001	541	569	666	201	315	381	816	507	433	297	588	916	806	975	178	847	1154	732	243	772
s__Tissierella_praeacuta	728	539	987	625	1184	507	1966	396	1393	1358	142	112	198	163	89	202	393	194	462	228
s__Prevotella_albensis	221	584	228	295	766	810	336	685	155	250	773	685	197	323	1406	210	508	737	1810	760
s__Clostridium_aceticum	469	779	441	1029	887	684	991	1052	996	1374	98	352	253	271	211	281	554	191	574	233
s__Selenomonas_massiliensis	27	44	31	2	122	4	13	42	7	28	535	405	628	728	976	748	491	2619	1950	2309
s__Clostridiales_bacterium_VE202-16	527	404	538	350	576	670	2188	572	1018	1484	159	271	283	266	218	221	869	294	504	287
s__Clostridium_luticellarii	616	537	645	206	373	275	373	489	183	455	590	740	822	1029	251	927	1368	689	215	859
s__Sporolactobacillus_sp._THM19-2	576	505	684	165	88	121	542	559	256	245	525	823	781	1139	140	914	1590	758	282	906
s__Mahella_australiensis	513	859	631	313	867	417	1427	715	983	738	425	502	387	329	311	326	536	444	616	246
s__Prevotella_sp._KCOM_3155	179	478	133	207	474	461	195	546	123	128	936	541	316	363	1665	336	425	1378	1706	957
s__Bacteroides_coprocola_CAG:162	533	565	346	437	1925	506	586	1371	610	520	498	272	190	302	512	265	196	697	584	589
s__Clostridium_sp._CL-2	451	721	417	456	765	786	648	596	399	615	731	441	451	514	637	360	398	709	701	677
s__Sporomusa_unclassified	821	508	1072	501	768	444	1615	345	1071	1230	216	237	257	274	85	323	571	258	509	352
s__Acholeplasma_palmae	413	614	506	816	2132	458	1023	894	374	2041	563	81	43	248	97	186	332	300	163	166
s__Clostridium_sp._AWRP	483	580	379	475	1173	639	690	900	442	593	530	305	332	320	627	349	403	776	654	787
s__Prevotella_sp._P6B1	243	438	155	198	730	321	234	703	252	205	1137	390	333	362	1331	394	267	1037	1504	1174
s__Candidatus_Gastranaerophilales_bacterium_HUM_17	212	661	185	176	42	97	622	836	77	135	1110	836	1160	1151	516	990	818	1131	334	312
s__Parvimonas_sp._KA00067	652	521	832	143	16	5	25	601	10	24	580	711	919	1241	102	1138	1848	795	157	995
s__Treponema_pectinovorum	694	626	830	261	77	50	26	591	85	117	684	622	832	976	156	891	1524	998	211	1018
s__Ruminococcus_sp._AF16-50	757	614	780	290	603	670	1451	1037	1367	1181	135	225	201	314	98	202	570	311	231	175
s__Bacteroidales_bacterium_Barb6	247	571	197	260	285	668	207	511	92	198	1082	634	331	527	1297	331	203	1140	1475	953
s__Clostridium_sp._CAG:768	178	180	139	1422	514	72	74	2531	574	291	1096	223	183	485	194	362	702	1068	518	358
s__Caloranaerobacter_azorensis	512	563	513	487	610	289	1096	484	549	600	400	650	598	492	334	469	802	600	396	716
s__Bacteroidales_bacterium_Barb4	439	834	355	726	1078	792	569	828	500	687	710	282	329	261	639	236	301	498	476	578
s__Faecalibacterium_sp._OM04-11BH	596	526	832	598	573	407	1561	416	828	860	296	402	362	541	235	353	545	363	462	298
s__Clostridium_minihomine	521	520	629	603	1080	671	1293	385	836	1153	228	349	279	352	206	354	587	276	353	301
s__Enterococcus_massiliensis	690	518	772	171	4	12	6	575	39	21	581	734	860	1094	112	972	1689	810	140	1143
s__Bacteroidales_bacterium_45-6	225	613	177	207	506	458	265	843	156	176	868	418	494	443	1008	399	356	1380	870	1061
s__Tenericutes_bacterium_GWF2_57_13	855	1010	795	325	1673	334	864	616	218	1839	387	147	123	246	190	202	306	313	258	104
s__Clostridium_sp._AM45-5	532	573	462	244	295	555	1323	321	1182	369	303	462	677	674	353	457	685	321	505	501
s__Petrimonas_mucosa	398	507	376	518	1585	848	566	1458	441	854	387	300	150	179	529	147	246	363	489	443
s__Coprobacillus_unclassified	886	854	897	458	1319	438	1092	295	879	766	271	213	209	336	194	233	388	404	332	240
s__Chitinophaga_niastensis	141	279	70	96	288	159	131	482	130	107	1316	564	706	799	983	392	227	1726	1058	1040
s__Clostridium_sp._CAG:1193	350	693	464	253	671	274	153	1082	203	123	526	371	302	672	921	676	649	831	690	744
s__Butyrivibrio_sp._AE2005	1271	536	1536	503	453	391	1864	273	986	834	194	231	193	171	225	222	211	170	208	175
s__Syntrophaceticus_schinkii	615	505	736	287	196	154	431	407	332	186	489	662	772	875	135	882	1312	683	144	803
s__Clostridium_pasteurianum	569	413	616	281	726	346	2378	411	908	700	275	279	251	303	280	284	437	426	342	376
s__Paenibacillus_glacialis	415	287	410	20	385	641	2037	498	2346	1178	296	113	244	397	104	232	307	184	227	253
s__Firmicutes_bacterium_CAG:321_26_22	327	622	310	193	1564	305	152	726	207	194	425	421	266	403	636	620	696	973	516	1000
s__Arcobacter_cloacae	657	543	679	152	6	0	0	688	10	1	545	429	738	1047	150	959	1561	975	234	1175
s__Centipeda_periodontii	832	727	883	1513	456	704	2683	213	705	571	66	102	106	84	84	170	241	75	167	135
s__Ruminococcus_sp._AM54-1NS	529	502	473	284	522	559	1555	747	1101	999	326	470	390	243	301	236	500	305	250	222
s__Blautia_sp._CAG:237	519	368	625	474	454	429	389	499	416	327	404	564	670	832	247	646	974	592	318	762
s__Porphyromonadaceae_bacterium_H1	293	864	217	282	684	517	244	826	234	275	869	648	342	501	950	244	219	696	863	726
s__Clostridium_sp._AM30-24	439	338	417	367	334	545	2117	335	486	779	252	585	594	382	387	376	613	297	435	405
s__Paenibacillus_sp._VTT_E-133280	696	522	711	160	36	6	45	455	39	21	584	781	841	1016	142	957	1611	732	138	949
s__Desulfovibrio_sp._HK-II	32	23	49	34	39	12	2383	265	779	578	528	760	1014	1117	162	647	739	587	202	448
s__Clostridium_sp._AF29-8BH	402	439	411	445	458	409	2226	430	670	1665	204	435	283	174	251	233	422	176	367	279
s__Clostridium_sporogenes	608	533	735	398	404	504	1012	405	795	882	431	543	392	526	239	358	554	400	297	307
s__Bacteroides_sp._AR29	373	737	265	535	1289	625	699	1177	382	613	407	153	112	243	335	258	253	780	481	580
s__Selenomonas_sputigena	333	506	377	2485	664	759	2926	366	567	656	33	59	70	57	54	105	58	33	121	47
s__Paenibacillus_cellulosilyticus	577	692	669	358	866	540	1356	511	580	806	513	325	304	507	131	359	338	376	180	201
s__Anaerotruncus_sp._CAG:528	383	808	385	550	719	212	792	819	351	830	945	174	205	455	346	268	418	571	317	592
s__Eubacterium_sp._AM28-29	341	416	403	335	516	497	1310	192	498	608	357	929	776	621	313	485	526	276	274	461
s__Christensenella_sp._AF73-05CM02	531	513	622	627	825	530	820	531	687	760	331	310	472	335	200	336	576	471	212	405
s__Anaerovibrio_sp._RM50	476	623	414	600	1666	363	903	926	708	484	181	228	171	229	447	237	404	375	309	328
s__Moraxella_cuniculi	574	418	442	562	2395	474	523	1396	668	455	159	26	70	62	367	143	176	338	327	467
s__Butyrivibrio_sp._FCS014	487	486	517	428	540	298	938	393	572	481	418	853	511	459	209	486	646	485	347	474
s__Desulfosporosinus_sp._I2	352	753	447	1674	800	229	1011	325	901	933	175	392	285	304	146	240	435	201	169	239
s__Geosporobacter_ferrireducens	492	512	550	550	491	389	1952	461	537	680	170	346	259	235	344	264	624	320	537	263
s__Paenibacillus_sp._P3E	602	435	721	158	28	3	49	496	25	37	482	780	812	931	131	817	1518	793	162	987
s__Coprococcus_sp._AF16-22	165	241	178	94	191	276	489	317	391	244	566	681	1707	754	678	598	879	646	483	378
s__Bacteroides_sp._AM54-2NS	523	429	353	773	1711	422	804	1295	835	893	212	95	97	99	369	140	227	234	163	266
s__Prevotella_dentasini	278	429	191	214	526	363	250	744	177	144	857	286	318	352	1086	335	245	963	1013	1127
s__Enterococcus_termitis	366	700	275	930	1383	639	1264	478	319	1196	556	125	221	342	147	225	151	333	95	121
s__Clostridium_sp._OF09-10	388	329	400	263	743	470	1160	239	1090	794	351	479	448	513	243	375	559	405	311	304
s__Clostridium_sp._CAG:967	98	164	90	1449	764	102	71	2094	672	453	641	189	150	323	173	287	496	983	342	310
s__Clostridiales_bacterium_GWD2_32_59	669	561	734	290	1048	357	734	387	553	673	233	209	187	317	456	251	458	555	690	434
s__Acetobacterium_wieringae	562	679	587	1091	503	303	1074	638	292	982	216	190	340	353	248	239	615	266	358	245
s__Clostridium_sp._DL-VIII	597	594	708	185	554	262	1254	267	603	375	267	337	453	442	316	430	725	386	389	560
s__Desulfomicrobium_apsheronum	28	12	15	12	28	6	2082	298	706	564	506	616	963	1042	199	549	879	373	186	595
s__Selenomonas_sp._FOBRC6	566	462	653	230	176	43	168	355	305	284	488	572	728	902	88	714	1299	666	109	785
s__Acholeplasma_axanthum	985	1571	857	328	1399	279	691	464	208	1185	163	70	63	205	140	138	174	456	112	64
s__Acetobacterium_sp._KB-1	851	756	918	290	579	302	1826	185	963	601	169	206	198	337	117	212	463	182	174	202
s__Blautia_sp._AF19-10LB	616	557	743	404	690	333	598	184	500	405	549	482	524	836	102	546	377	414	198	434
s__Clostridium_sp._CAG:1219	224	477	293	174	1434	150	158	640	172	280	246	253	229	526	562	532	632	825	857	768
s__Clostridiales_bacterium_SYSU_GA17129	490	975	521	442	1037	519	819	486	643	1190	228	216	157	201	236	204	280	207	282	237
s__Flexilinea_flocculi	363	267	441	467	753	538	1116	338	1045	794	289	464	423	450	103	330	442	318	138	281
s__Akkermansia_unclassified	119	194	120	121	220	81	581	256	381	375	532	416	471	474	1297	367	272	844	1255	964
s__Firmicutes_bacterium_AM55-24TS	553	754	618	268	600	516	768	396	664	571	310	273	354	254	284	336	484	461	371	502
s__Blautia_sp._AF19-13LB	605	602	688	294	631	350	1234	309	952	719	227	366	369	259	172	233	497	258	288	276
s__Treponema_primitia	441	357	436	618	576	613	2193	335	747	414	212	290	317	244	233	184	359	215	294	245
s__bacterium_1xD8-6	370	419	432	161	965	175	745	274	588	388	221	607	509	405	364	380	631	565	399	697
s__Clostridium_isatidis	886	606	891	747	484	465	1335	306	391	319	592	587	138	289	141	257	160	143	192	353
s__Ruminococcus_sp._YE78	344	688	418	235	425	504	1493	451	641	633	387	444	522	206	412	260	488	287	300	142
s__Prevotellaceae_unclassified	212	534	90	136	243	299	191	646	78	149	1391	404	584	382	1071	346	164	923	860	565
s__Clostridium_sp._CAG:349_48_7	867	1265	823	295	1119	475	560	581	239	1093	588	44	72	211	237	212	153	175	142	67
s__Clostridium_sp._CAG:465	279	421	382	179	1500	478	368	773	303	261	249	277	254	237	377	372	730	744	499	525
s__Prevotella_enoeca	119	271	93	132	945	335	105	320	121	162	910	403	188	325	1388	320	240	702	1562	493
s__Fervidicella_metallireducens	523	552	623	549	455	435	1452	531	751	753	150	250	355	129	170	238	412	167	416	187
s__Clostridium_sp._AF46-12NS	511	715	587	171	138	220	436	360	184	152	429	540	581	787	136	595	1179	463	161	739
s__Ruminococcus_sp._AM47-2BH	425	864	492	390	468	386	1130	748	887	881	388	294	112	141	439	122	318	141	326	86
s__Ruminococcus_sp._CAG:57	287	283	335	963	439	561	1513	434	650	979	360	410	335	185	250	227	262	173	158	132
s__Clostridium_sp._OM05-5BH	322	195	370	229	366	440	1340	194	455	370	146	319	1082	632	348	185	648	263	635	389
s__Bacteroides_dorei_CAG:222	462	438	309	458	2076	422	480	1266	568	425	177	40	51	67	339	151	164	376	246	409
s__Cohnella_sp._6021052837	431	311	423	187	319	279	1416	302	361	298	416	487	568	511	317	536	313	496	464	465
s__Blautia_sp._CAG:52	446	413	544	469	669	626	1043	189	890	686	176	264	220	350	158	257	672	213	342	261
s__Clostridium_saccharobutylicum	515	903	534	107	760	634	802	399	617	397	252	302	450	313	279	279	351	356	343	293
s__Sporanaerobacter_sp._PP17-6a	478	590	602	486	862	289	668	389	797	461	234	185	399	273	247	306	468	378	365	393
s__Clostridium_sp._AF20-17LB	310	300	311	462	397	515	1169	192	767	597	222	456	666	423	245	396	529	251	325	318
s__Prevotella_sp._P4-51	135	180	88	135	351	120	164	288	112	57	704	390	444	352	788	379	396	1691	993	1028
s__Ruminococcaceae_bacterium_CPB6	341	393	492	480	372	301	871	408	704	836	374	419	396	484	117	330	458	397	331	280
s__Candidatus_Stoquefichus_massiliensis	318	447	351	245	485	449	585	469	456	359	327	412	529	479	564	362	527	480	512	407
s__Desulfosporosinus_sp._OL	431	493	406	835	376	674	1758	558	756	998	108	98	73	79	64	79	304	277	254	119
s__Lachnospiraceae_bacterium_FD2005	515	457	639	161	146	49	178	365	75	61	427	535	577	853	190	751	1217	596	184	742
s__Subdoligranulum_sp._TF05-17AC	439	372	477	511	545	1096	1367	232	544	477	175	437	246	414	193	189	371	224	188	211
s__Firmicutes_bacterium_HGW-Firmicutes-7	485	297	442	979	1323	798	1030	222	645	453	160	267	184	196	120	164	394	119	174	198
s__Defluviitalea_phaphyphila	743	615	1133	340	421	289	1011	364	632	528	368	200	362	159	171	288	271	306	243	200
s__Clostridium_sp._BNL1100	723	735	755	233	519	324	790	346	214	354	420	393	284	690	247	315	322	181	320	468
s__Clostridium_tagluense	581	439	654	233	468	489	575	590	991	653	181	267	526	310	164	291	347	260	217	394
s__Prevotella_sp._P4-67	307	314	145	311	161	263	451	861	73	219	500	353	230	223	788	248	157	1021	1247	752
s__Prevotella_sp._oral_taxon_317	429	371	289	395	1649	393	510	1129	487	402	287	83	75	101	370	158	197	394	304	516
s__Paenibacillus_sp._SYSU_G01001	847	145	1159	709	886	174	1402	42	802	1182	57	91	96	122	54	160	228	85	90	136
s__Parabacteroides_sp._AF21-43	4	7	0	6	16	0	112	1002	247	820	765	539	518	404	729	388	598	701	1092	500
s__Clostridium_sp._AF37-5AT	343	322	273	118	216	482	952	378	507	305	287	547	624	424	488	438	495	279	609	360
s__Peptostreptococcaceae_bacterium_pGA-8	538	400	459	391	468	565	1282	201	806	640	203	181	298	299	129	280	529	290	142	316
s__Clostridium_sp._28_17	257	260	321	172	1202	239	105	689	210	132	242	235	214	275	478	408	470	911	857	715
s__Clostridiaceae_bacterium_AM27-36LB	481	221	544	370	688	696	768	482	1020	391	267	224	229	266	98	251	664	201	238	274
s__Clostridium_sp._CAG:221	418	646	479	292	440	534	610	278	320	164	249	359	553	389	277	368	592	614	331	459
s__Clostridiales_bacterium_VE202-21	489	828	393	193	373	350	997	174	352	168	325	372	288	444	241	362	680	386	474	445
s__Ruminococcus_sp._CAG:254	348	618	291	559	455	392	1178	383	483	544	448	492	311	251	382	151	308	235	278	203
s__Oribacterium_parvum	286	421	344	100	341	201	594	223	438	304	577	570	766	547	348	417	673	454	327	341
s__Paenibacillus_sp._598K	445	358	442	231	196	121	298	296	354	225	404	556	517	754	123	567	1082	469	126	707
s__Slackia_equolifaciens	325	505	445	104	340	154	283	378	157	138	316	460	719	772	224	592	905	491	331	603
s__Paenibacillus_etheri	435	453	484	213	228	114	315	378	201	232	430	414	538	717	142	649	858	578	180	666
s__Thermobacillus_composti	639	521	812	281	668	279	1754	148	876	840	44	42	64	101	123	102	192	181	312	219
s__Blautia_sp._OM07-19	342	477	375	447	429	425	1477	351	557	915	164	329	285	181	191	199	390	169	256	187
s__Prevotella_sp._P5-64	432	366	269	438	1796	380	431	1170	494	413	153	61	67	51	342	120	133	369	257	402
s__Acidobacteria_bacterium	417	582	511	174	669	343	1226	296	408	422	143	267	256	251	353	250	405	289	457	316
s__Ruminococcus_sp._DSM_100440	354	333	434	133	85	168	346	302	116	59	549	562	687	602	255	560	1114	565	274	523
s__Alicyclobacillus_acidocaldarius	422	333	303	484	1764	407	555	1048	492	386	110	57	58	56	279	120	152	278	258	380
s__uncultured_bacterium_Ad_136_J17_contig2	474	356	367	50	329	327	772	700	858	939	438	643	452	2	391	138	404	113	127	31
s__Subdoligranulum_sp._60_17	359	280	391	541	703	375	1315	365	445	524	182	332	299	370	145	210	453	204	222	195
s__Enterococcus_sp._kppr-6	945	145	1151	380	802	245	1294	74	880	776	95	215	120	126	49	124	200	71	78	132
s__Desulfovibrio_sp._A2	40	23	27	22	33	16	1847	188	520	448	417	507	830	788	181	406	661	398	156	383
s__Clostridium_frigidicarnis	461	552	492	91	407	240	1309	490	755	623	210	311	223	137	265	149	341	270	433	126
s__Porphyromonas_crevioricanis	84	182	51	77	225	153	173	595	173	400	799	363	435	488	628	350	345	888	802	662
s__Clostridium_sp._CAG:557	289	326	305	526	831	222	1140	627	505	742	425	333	296	61	312	164	333	195	158	73
s__Mycoplasma_sp._CAG:611	290	864	433	253	344	133	48	510	104	44	398	284	260	392	628	489	380	669	695	629
s__Acinetobacter_baumannii	291	260	260	219	363	231	578	361	335	278	405	365	413	443	546	267	307	751	573	600
s__Schwartzia_succinivorans	340	423	386	208	325	258	349	156	124	93	343	658	763	338	439	489	811	448	556	280
s__Desulfotomaculum_aeronauticum	524	409	504	367	455	337	1123	229	257	648	124	291	361	223	278	304	396	192	435	323
s__Prevotella_sp._CAG:386	127	281	73	115	155	212	341	353	130	99	760	610	244	202	1399	138	177	499	1630	232
s__Chloroflexi_bacterium_HGW-Chloroflexi-3	366	339	471	527	332	767	2629	94	329	780	88	45	70	96	13	103	285	110	219	111
s__uncultured_Faecalibacterium_sp.	531	447	459	200	422	245	1519	315	796	630	109	175	261	176	192	137	465	204	322	141
s__Muribaculaceae_bacterium_Isolate-007_.NCI.	91	215	53	39	375	85	161	528	137	104	807	432	502	516	1056	223	144	1054	583	634
s__Chryseobacterium_molle	368	448	427	330	849	793	240	790	207	463	248	150	269	257	229	288	244	396	448	291
s__Firmicutes_bacterium_HGW-Firmicutes-3	420	409	361	291	574	309	1451	265	502	626	102	150	204	320	294	150	319	169	547	263
s__Bacillus_circulans	613	509	636	369	552	221	749	355	471	748	269	395	254	159	187	314	323	194	218	182
s__uncultured_Megasphaera_sp.	265	585	266	601	530	370	900	394	622	829	214	183	173	291	226	198	450	325	127	166
s__Planctomycetes_bacterium	517	608	474	618	725	321	862	353	359	1161	134	129	71	145	101	164	434	225	119	175
s__Roseburia_sp._CAG:50	416	293	350	238	255	503	652	215	550	350	259	288	789	450	350	265	503	301	296	369
s__Ruminococcus_sp._AM41-2AC	307	163	221	1216	1132	1022	1445	58	708	385	58	56	92	73	81	90	222	64	164	79
s__Paenibacillus_kobensis	429	377	481	114	90	250	146	409	122	116	381	345	476	718	90	622	1145	531	49	706
s__Alkaliflexus_imshenetskii	422	430	469	332	644	745	255	784	173	393	294	193	247	235	288	223	251	442	492	249
s__Murdochiella_vaginalis	420	499	496	100	36	12	75	362	8	33	362	591	515	774	115	667	1108	616	108	644
s__Clostridium_sp._CAG:352	422	332	503	276	443	265	1253	248	481	360	215	349	401	267	264	294	307	307	273	279
s__Riemerella_anatipestifer	94	107	60	106	207	81	99	311	79	58	865	349	500	545	635	280	189	1291	802	793
s__Capnocytophaga_sp._oral_taxon_332	375	432	247	473	1600	284	409	1109	477	432	193	71	61	116	368	106	103	192	127	223
s__Clostridium_sp._TF06-15AC	344	694	303	237	419	340	1020	237	516	378	322	391	360	325	197	259	381	205	278	181
s__Faecalicoccus_pleomorphus	330	500	367	177	346	241	785	324	256	264	295	281	246	244	400	350	469	593	475	441
s__Bacteroidetes_bacterium_HGW-Bacteroidetes-5	452	303	254	440	1632	294	479	1020	418	461	115	67	60	75	207	117	163	224	207	385
s__Clostridium_collagenovorans	531	691	534	185	627	447	1173	163	505	429	62	177	120	221	246	115	254	139	415	331
s__Firmicutes_bacterium_CAG:341	539	700	546	118	681	386	547	567	620	867	233	152	104	160	197	139	259	189	167	170
s__Thermophagus_xiamenensis	433	290	267	393	1742	266	453	1064	515	409	81	14	33	61	258	104	133	258	218	349
s__Lachnospiraceae_bacterium_OM02-31	874	686	793	58	289	165	997	193	189	232	480	487	236	293	144	183	150	296	251	336
s__Clostridium_sp._CAG_433_25_7	171	313	185	175	498	134	63	360	135	83	371	341	304	360	547	488	611	842	763	508
s__Paenibacillus_sp._32O-W	264	363	329	807	472	393	1370	294	577	758	110	106	115	160	164	142	245	134	243	204
s__Desulfitobacterium_dichloroeliminans	263	346	301	95	431	433	1278	456	856	1108	139	166	183	167	134	109	273	164	222	103
s__Blautia_sp._AM29-29	611	277	761	309	691	300	1107	170	725	1045	85	126	104	75	95	111	196	122	207	96
s__Lachnospiraceae_bacterium_CAG:25	381	407	446	136	36	28	55	368	35	31	372	490	509	745	74	651	1052	547	103	742
s__Clostridium_sp._AM51-4	359	262	399	172	341	254	661	376	465	360	208	443	545	363	265	282	477	333	249	391
s__Oribacterium_sp._P6A1	325	234	380	143	138	217	466	132	290	170	504	565	778	765	211	387	396	512	288	296
s__Dorea_sp._CAG:105	392	262	217	721	1069	737	1422	184	512	421	119	169	154	95	189	77	140	98	97	118
s__Clostridium_sp._JN-9	526	302	632	464	526	317	852	194	372	581	124	316	351	270	152	249	407	147	198	207
s__Paenibacillus_sp._MBLB1234	360	435	453	115	92	101	345	353	198	154	326	382	514	537	83	514	973	528	151	557
s__Bacillus_sp._FJAT-45086	89	171	92	47	102	34	170	106	90	122	865	507	1160	1254	151	759	141	836	122	346
s__Paenibacillus_koleovorans	420	198	540	286	271	204	826	165	216	226	314	253	652	332	239	485	496	294	359	377
s__Fibrobacter_succinogenes	142	143	134	63	189	302	255	333	173	106	454	440	282	341	804	235	230	745	1077	704
s__Clostridium_sp._ND2	479	288	477	120	82	46	51	349	57	220	352	451	493	716	53	585	1037	516	100	672
s__Brumimicrobium_aurantiacum	366	311	292	550	1705	269	528	852	463	304	64	19	28	56	279	63	223	256	205	303
s__Clostridium_sp._OM07-9AC	187	156	234	48	509	216	922	229	332	165	406	358	526	527	296	436	344	466	309	425
s__Erysipelotrichaceae_bacterium_3_1_53	174	324	213	152	275	190	680	203	177	106	278	298	869	610	532	323	466	415	540	254
s__uncultured_bacterium_Contigcl_23	439	437	498	140	41	12	20	345	60	42	337	460	472	660	84	689	1009	515	72	723
s__Lactobacillus_plantarum	516	496	527	156	347	78	392	399	196	112	261	297	416	397	172	447	739	414	219	464
s__Bacteroides_sp._KFT8	146	243	73	180	546	288	84	215	52	177	500	490	299	198	1337	91	121	379	1305	318
s__Tumebacillus_flagellatus	394	630	420	215	504	501	957	238	419	515	165	179	182	313	231	139	363	155	211	306
s__Prevotella_sp._P6B4	193	470	186	241	130	581	91	286	68	156	746	213	166	348	658	173	210	697	725	681
s__Prevotella_sp._AGR2160	139	361	79	42	230	89	67	419	49	45	856	387	320	369	1169	179	149	819	728	514
s__Pseudobutyrivibrio_sp._C4	295	479	363	261	371	259	1057	361	400	597	212	346	295	236	306	192	383	194	244	156
s__Clostridiaceae_bacterium_OF09-1	472	172	635	369	994	341	326	419	580	403	311	209	168	152	108	222	480	242	111	260
s__Megasphaera_paucivorans	449	350	457	794	258	311	1204	181	550	428	324	338	195	254	29	228	111	182	107	166
s__Clostridium_sp._CAG:264	584	698	582	23	303	220	1242	325	499	625	252	291	149	217	176	151	153	114	167	134
s__Fontibacillus_panacisegetis	300	458	323	190	364	207	463	323	425	491	348	349	367	347	276	251	308	359	380	375
s__Paenibacillus_sp._N2SHLJ1	386	333	415	247	386	135	362	232	204	182	340	361	415	496	377	341	413	356	562	345
s__Paenibacillus_sp._Soil787	51	180	63	8	236	57	161	153	62	76	523	816	926	562	490	497	872	401	598	145
s__Marinisporobacter_balticus	650	461	739	168	268	142	795	287	362	427	416	432	210	247	125	205	286	217	181	247
s__Terribacillus_saccharophilus	336	383	347	98	47	47	370	313	114	86	425	384	495	579	106	555	881	537	175	578
s__Romboutsia_ilealis	362	443	402	444	894	270	827	443	484	754	183	94	95	148	143	53	330	214	140	122
s__Enterococcus_casseliflavus	384	290	473	189	862	545	637	173	465	543	118	339	218	181	166	197	308	170	203	337
s__Clostridium_sp._CAG:568	298	553	308	430	1006	253	549	486	199	829	458	125	126	116	123	123	185	211	246	161
s__Christensenella_massiliensis	389	549	323	250	563	270	742	330	442	339	239	244	245	290	233	283	335	227	276	215
s__Treponema_porcinum	216	410	203	466	478	475	701	503	307	452	264	121	102	182	118	202	443	387	351	393
s__Prevotella_colorans	31	64	19	39	93	69	145	658	229	698	602	320	295	370	528	313	490	551	873	381
s__Megamonas_unclassified	501	394	468	59	321	87	262	327	172	268	336	297	395	440	185	397	793	501	158	394
s__Bacteroidaceae_unclassified	64	295	71	119	175	254	233	318	74	161	441	221	248	359	357	324	231	1143	778	886
s__Alkalibaculum_bacchi	281	184	272	130	393	126	441	287	482	177	330	337	422	564	324	426	407	412	332	415
s__Bacteroides_sp._CF01-10NS	104	134	75	74	214	116	92	275	62	67	544	444	281	289	781	201	250	1025	942	728
s__Ruminococcus_sp._AM36-17	198	100	222	426	1310	885	276	247	566	838	204	62	83	123	67	228	151	424	99	166
s__Treponema_sp._CETP13	353	251	402	138	79	72	158	325	64	131	333	458	555	582	101	524	934	479	148	587
s__Pseudobutyrivibrio_sp._NOR37	467	784	495	193	337	328	1226	234	301	207	99	170	278	209	256	163	377	185	196	133
s__Aminicella_lysinilytica	306	472	375	336	658	237	594	212	296	484	273	191	223	305	230	228	379	326	270	236
s__Enterococcus_canis	355	309	572	1135	585	396	302	120	310	289	135	274	264	233	93	189	506	133	200	225
s__Selenomonas_sp._oral_taxon_149	360	209	355	239	986	273	371	714	341	395	120	134	323	141	308	197	197	256	336	357
s__Bifidobacterium_bifidum	209	230	255	239	273	335	595	225	346	345	436	319	265	283	309	347	297	594	266	410
s__Faecalibacterium_sp._AF27-11BH	233	302	258	415	360	298	1298	249	498	461	109	280	269	208	230	137	336	184	294	151
s__Bacteroides_finegoldii_CAG:203	142	377	85	52	251	148	106	476	75	55	705	426	314	397	956	164	158	749	388	538
s__Pseudobutyrivibrio_sp._LB2011	607	419	768	277	302	354	1130	113	839	354	91	196	203	141	65	128	218	108	160	40
s__Turicibacter_sp._H121	392	279	282	451	1246	174	359	1148	482	359	101	29	55	88	259	98	120	248	124	212
s__Absiella_sp._AM29-15	383	648	405	171	254	174	958	185	407	442	155	185	282	135	529	224	319	154	314	152
s__Clostridium_sp._AM18-55	307	411	302	266	415	263	825	156	503	540	212	395	250	322	115	230	304	187	266	202
s__Soehngenia_saccharolytica	255	361	299	595	441	365	1500	304	419	516	108	110	137	128	106	135	247	204	120	119
s__Pelosinus_propionicus	551	329	570	166	736	199	736	294	299	1348	62	170	120	109	29	140	237	144	126	93
s__Gardnerella_vaginalis	210	330	208	1108	435	374	1583	157	467	429	50	70	140	101	81	120	197	96	146	116
s__Clostridium_liquoris	359	585	415	371	627	287	441	127	458	279	166	242	264	241	128	245	411	154	338	269
s__Porphyromonas_sp._31_2	63	210	47	177	531	111	299	564	77	122	404	319	466	310	580	202	155	562	724	476
s__Clostridium_sp._SS2/1	383	259	546	105	476	99	471	180	474	298	225	261	280	414	237	336	345	346	212	385
s__Selenomonas_sp._oral_taxon_920	102	220	79	21	37	29	871	208	90	131	536	578	590	404	362	415	762	328	340	190
s__Ruminococcus_sp._AM28-13	196	456	186	505	248	347	1017	362	320	542	91	155	127	268	57	159	504	176	376	169
s__Ruminococcus_sp._AM29-26	526	186	494	226	529	185	1648	76	652	648	55	136	75	83	58	99	171	133	186	90
s__Hymenobacter_sp._17J36-26	329	285	239	350	1450	322	395	865	417	281	103	25	38	41	200	59	95	295	175	288
s__Prevotella_sp._P5-125	121	333	62	118	163	230	126	417	33	92	702	309	282	215	795	210	134	682	742	473
s__Streptomyces_sp._BK215	141	419	62	103	128	175	96	410	39	102	1155	203	383	217	738	265	106	634	524	334
s__Streptococcus_mutans	369	695	334	212	1087	280	779	260	168	461	171	82	110	150	212	74	204	176	252	153
s__Desulfovibrio_termitidis	8	13	9	2	8	14	1338	166	462	407	304	467	701	607	118	391	546	264	91	285
s__Candidatus_Gastranaerophilales_bacterium_HUM_7	301	318	320	93	77	9	44	765	3	9	331	262	380	501	72	509	785	581	94	712
s__Verrucomicrobia_bacterium	209	335	159	104	355	148	521	286	206	167	484	365	327	448	459	222	165	566	266	347
s__Streptococcus_milleri	323	298	399	61	6	2	9	344	0	4	331	453	507	677	62	554	955	465	63	601
s__Paenibacillus_sp._597	398	914	385	90	414	255	1122	175	336	223	197	255	252	149	61	115	313	173	161	102
s__Clostridiaceae_bacterium_AF18-31LB	323	178	359	299	703	313	308	353	892	509	156	170	146	132	40	171	405	256	167	201
s__Clostridium_sp._AF02-29	278	286	275	425	286	358	986	228	586	587	128	211	240	199	123	155	248	146	207	122
s__Clostridium_tarantellae	229	453	236	111	355	106	359	316	112	135	457	221	245	342	429	203	160	680	475	434
s__Anaerobacillus_alkalilacustris	452	118	663	194	708	326	764	93	945	755	80	139	86	149	63	79	170	83	46	135
s__Bacillus_megaterium	253	373	266	183	294	385	638	254	448	404	230	228	246	379	163	241	387	205	212	251
s__Desulfomicrobium_escambiense	9	2	4	2	8	4	1405	150	488	355	336	402	601	553	110	377	491	299	113	322
s__uncultured_bacterium_Csd4	173	218	120	104	367	234	106	539	141	108	508	192	249	261	532	181	156	626	607	600
s__Saccharibacillus_kuerlensis	339	264	351	94	44	22	97	213	52	33	317	448	480	593	64	559	981	430	86	541
s__Lysinibacillus_sp._B2A1	298	311	409	80	31	54	89	290	28	10	255	466	443	552	88	514	911	515	85	574
s__Paenibacillus_sp._UNC496MF	304	264	344	612	554	347	760	120	444	347	124	317	179	194	79	177	331	109	220	160
s__Bifidobacterium_breve	572	693	483	242	235	130	672	499	292	547	67	138	85	189	304	110	265	207	98	131
s__Arcobacter_butzleri	57	205	57	21	170	39	53	201	21	63	660	882	708	369	433	331	896	330	379	77
s__Bacillus_licheniformis	286	253	289	293	608	275	1085	124	407	666	93	128	233	170	95	214	355	145	69	161
s__Ruminococcus_sp._AM34-9LB	525	413	676	181	490	123	588	120	536	655	125	176	191	160	58	134	227	235	165	169
s__Neochlamydia_sp._S13	330	232	317	203	437	496	433	204	503	487	207	392	239	301	45	235	342	268	62	211
s__Coriobacteriaceae_bacterium	313	385	344	142	451	176	472	250	645	411	294	377	239	248	121	198	341	216	176	136
s__Thermoanaerobacter_ethanolicus	389	124	514	134	1039	163	1095	102	826	488	35	56	81	49	80	92	201	144	164	153
s__Orientia_tsutsugamushi	371	207	416	326	464	347	1012	149	280	289	114	176	279	243	250	199	321	147	166	172
s__Ruminococcus_sp._AM26-12LB	456	146	579	254	850	151	500	185	479	353	112	192	214	124	163	240	275	183	204	256
s__Clostridium_culturomicum	374	335	461	156	360	127	547	123	385	458	155	148	403	284	177	334	294	300	194	267
s__Porphyromonas_uenonis	102	177	51	68	182	147	90	273	70	75	598	333	340	424	471	233	140	889	576	619
s__Turicibacter_unclassified	323	141	351	173	389	147	1018	454	594	397	67	37	67	143	311	165	128	404	321	227
s__Clostridiales_bacterium_GWD2_32_19	196	456	196	102	1319	82	205	353	148	186	149	125	106	162	239	266	344	369	420	430
s__Campylobacter_sp._FOBRC14	347	314	390	76	8	5	7	308	0	1	331	399	386	638	53	541	838	480	75	638
s__Paenibacillus_sp._MEC069	263	236	219	450	1276	655	327	334	470	533	119	73	80	100	63	113	173	161	89	93
s__Ruminococcus_sp._AM43-6	347	469	338	379	388	384	944	337	507	538	70	80	108	86	146	62	274	88	158	112
s__Candidatus_Gastranaerophilales_bacterium_HUM_8	471	297	482	108	100	22	123	272	37	247	313	375	415	693	63	196	756	334	56	445
s__Paenibacillus_bouchesdurhonensis	155	157	163	68	257	171	298	185	244	597	462	443	453	761	135	462	201	284	143	161
s__Phascolarctobacterium_sp._CAG:266	317	180	374	197	406	360	1022	228	448	661	102	173	160	158	123	125	240	181	159	164
s__Blautia_sp._OM06-15AC	312	264	434	143	754	169	737	104	708	463	179	188	172	131	78	90	162	347	150	154
s__Firmicutes_bacterium_AF12-30	339	249	324	221	96	157	214	116	203	209	377	388	421	358	172	397	385	513	196	368
s__Desulfocucumis_palustris	271	183	352	94	380	491	397	216	355	203	203	292	295	353	58	315	530	327	67	320
s__Bacillus_infantis	217	189	252	1526	303	201	675	154	302	345	112	214	264	165	52	111	254	138	80	142
s__Chryseobacterium_taklimakanense	311	228	176	316	1347	225	292	764	358	308	67	19	25	31	218	106	127	250	220	293
s__Acidaminococcus_massiliensis	263	286	287	404	367	549	555	183	474	361	127	197	174	257	155	157	411	100	149	213
s__Clostridium_sp._AM28-20LB	234	172	224	136	127	313	1351	175	773	367	136	211	266	160	176	188	155	98	244	143
s__Anaerosalibacter_sp._Marseille-P3206	196	517	171	35	152	81	485	123	230	213	479	374	516	654	75	431	216	364	156	177
s__Curvibacter_sp._GWA2_63_95	358	286	447	65	0	0	0	280	0	2	324	331	364	541	74	540	933	430	70	594
s__Candidatus_Gastranaerophilales_bacterium_HUM_11	175	230	264	44	640	97	131	385	103	58	224	367	311	173	444	253	357	375	449	557
s__Paenibacillus_tianmuensis	382	237	388	79	73	42	81	264	112	19	273	296	423	502	97	491	787	432	162	482
s__uncultured_bacterium_Ad_113_F04_contig1	333	236	380	139	41	81	63	258	27	34	264	425	441	603	36	491	806	445	60	447
s__Coprococcus_comes_CAG:19	227	268	225	105	282	136	626	126	199	134	195	502	466	464	220	382	357	254	247	181
s__Chloroflexi_bacterium_RBG_19FT_COMBO_55_16	1161	745	1369	858	1048	333	26	2	6	2	2	0	0	0	0	6	0	0	6	9
s__Massilimicrobiota_unclassified	300	208	324	151	347	71	309	290	243	85	195	279	300	318	202	340	577	340	182	507
s__Raoultibacter_sp._Marseille-P8396	200	240	218	53	960	91	267	309	160	461	238	257	256	288	97	259	567	200	165	239
s__Clostridium_sp._CAG:217	218	245	237	131	573	227	487	272	618	466	329	78	180	259	196	184	318	127	161	208
s__Parabacteroides_acidifaciens	153	370	106	192	377	398	94	310	114	207	521	192	149	180	388	151	83	517	513	499
s__Brachyspira_aalborgi	461	271	513	644	205	169	625	303	335	225	97	117	147	128	141	131	288	237	212	215
s__Bacillus_sp._AFS006103	63	192	71	19	76	3	43	241	28	27	892	469	287	373	409	197	400	894	333	434
s__Ruminococcus_sp._AF37-3AC	194	477	170	532	718	335	524	533	220	500	193	152	83	109	67	123	264	118	69	69
s__Prolixibacter_sp._NT017	278	223	208	277	1219	326	470	674	331	217	77	29	36	62	225	84	102	187	179	240
s__Sutterella_seckii	79	10	36	45	176	18	177	288	90	74	14	87	203	257	1058	119	64	1290	861	494
s__Clostridium_sp._KNHs214	227	369	298	101	375	208	526	225	261	201	142	202	327	258	148	230	435	257	430	210
s__Clostridium_sp._AM46-21	204	187	246	184	206	222	734	185	327	214	115	276	199	287	468	140	286	105	709	133
s__Bacteroides_caccae_CAG:21	87	156	68	106	329	133	141	230	76	40	216	179	243	156	571	305	291	871	624	601
s__Bacteroides_sp._AM22-3LB	194	306	171	291	685	365	386	566	278	290	202	106	158	144	292	128	137	208	218	297
s__Lachnospiraceae_bacterium_A10	319	315	389	274	588	179	592	259	324	316	183	223	197	178	135	119	196	181	204	232
s__Faecalibacterium_sp._CAG:82	242	194	249	252	266	715	1107	173	344	238	108	166	136	191	111	124	271	191	108	202
s__Ruminococcus_sp._AF42-10	353	259	410	313	247	361	624	244	412	346	151	210	333	196	107	172	233	194	98	116
s__Sporomusa_silvacetica	460	368	415	482	453	401	883	104	385	248	104	123	169	131	80	55	263	85	86	75
s__Eggerthella_sp._YY7918	297	186	324	139	458	278	730	160	402	432	144	264	244	210	104	182	224	209	176	182
s__Gammaproteobacteria_bacterium	223	154	235	156	702	204	207	292	179	174	319	194	195	269	316	191	228	469	272	342
s__Geitlerinema_sp._PCC_7105	174	164	219	0	455	93	207	227	325	75	188	286	329	323	332	275	359	352	414	524
s__Bacteroidetes_oral_taxon_274	142	327	103	185	331	179	470	386	138	333	232	220	154	298	356	121	160	528	339	312
s__Imperialibacter_sp._EC-SDR9	247	223	235	282	1170	193	288	775	303	265	86	44	44	166	153	85	141	191	155	245
s__Roseivirga_sp._XM-24bin3	61	98	36	45	145	70	56	256	50	40	545	252	289	412	484	220	144	890	638	558
s__Clostridia_bacterium_k32	154	342	221	256	834	188	598	208	240	518	229	135	174	176	136	241	206	145	155	120
s__Clostridium_scatologenes	207	382	233	113	202	159	593	187	264	270	312	319	347	251	220	252	409	222	182	148
s__Winogradskyella_arenosi	63	90	36	40	107	67	41	225	67	47	582	254	378	468	514	179	112	952	547	494
s__Finegoldia_magna	315	224	292	268	321	184	428	222	253	574	165	278	253	192	158	179	269	246	264	139
s__Ruminococcus_sp._AM42-10AC	230	288	255	91	277	297	1554	207	375	261	139	196	117	108	60	156	232	130	111	127
s__Desulfosporosinus_hippei	179	145	202	49	626	29	111	269	116	80	148	387	366	164	399	286	354	393	460	441
s__uncultured_SUP05_cluster_bacterium	360	102	572	159	418	66	997	19	445	550	176	243	166	116	117	129	229	100	162	51
s__Clostridium_sp._2-1	277	251	252	117	375	185	606	196	489	332	102	173	204	235	208	126	265	137	314	331
s__Epulopiscium_sp._Nele67-Bin004	281	366	275	91	417	128	1071	203	438	657	134	87	53	65	108	122	91	289	184	104
s__Lysinibacillus_fusiformis	326	166	442	70	480	221	638	337	360	854	91	261	144	67	116	87	76	202	153	64
s__Akkermansia_muciniphila_CAG:154	22	8	12	6	11	3	341	19	46	9	495	565	888	736	948	62	26	105	783	69
s__Ruminococcus_sp._AF21-11	271	230	261	258	219	277	737	371	518	407	88	65	55	150	234	123	252	127	376	124
s__Ruminococcus_sp._AM58-7XD	253	231	239	304	249	403	783	145	325	246	155	318	214	182	129	204	250	142	142	227
s__Paludibacter_jiangxiensis	117	251	86	187	456	243	202	448	91	159	298	201	151	179	350	167	238	578	335	363
s__Paenibacillus_faecis	245	359	300	29	310	745	291	165	1211	268	107	65	95	97	99	119	187	75	152	155
s__Lachnospiraceae_bacterium_AC2012	332	316	320	195	426	312	651	120	416	390	125	184	112	206	174	94	291	120	163	126
s__Ruminococcaceae_bacterium_YAD3003	317	468	294	136	319	334	816	164	398	254	149	85	209	228	95	161	158	180	136	169
s__Ruminococcus_sp._AF14-5	339	174	432	244	380	187	974	68	687	567	88	92	78	101	53	78	154	95	127	132
s__Eubacterium_sp._TM06-47	158	141	213	145	227	210	259	216	321	329	329	380	361	367	116	259	359	288	177	192
s__Zobellella_denitrificans	306	201	216	235	1292	185	397	626	323	189	67	10	25	44	196	60	100	159	171	245
s__Proteobacteria_bacterium_CAG:495	90	448	125	64	237	73	48	1587	23	95	870	101	66	227	242	35	119	133	371	55
s__Anaerosporomusa_subterranea	133	261	152	216	631	289	868	135	565	336	93	130	158	84	122	131	315	153	112	100
s__Clostridium_sp._AF35-15	143	258	188	148	113	190	656	243	290	514	272	269	288	347	127	114	234	180	282	126
s__Cellulosilyticum_unclassified	295	268	250	51	224	191	830	441	489	524	128	206	167	67	145	111	308	134	93	47
s__Enterorhabdus_caecimuris	263	221	335	249	201	181	362	537	505	631	217	203	70	129	81	133	127	207	95	212
s__Clostridiales_bacterium_VE202-14	226	268	338	137	440	121	506	194	161	118	137	205	273	184	233	176	379	243	268	346
s__Dehalobacter_sp._14DCB1	70	146	72	51	121	48	67	226	111	180	468	565	446	284	442	277	694	317	238	106
s__Clostridium_sp._AF23-6LB	386	482	398	380	133	206	876	179	185	211	308	188	123	249	90	148	51	106	66	160
s__Peptostreptococcus_russellii	362	382	440	143	495	233	1260	126	266	178	98	82	98	126	71	73	147	58	177	110
s__Amphibacillus_sediminis	247	144	346	455	540	260	365	217	310	579	80	206	148	170	59	170	269	139	81	136
s__Bacillus_praedii	243	324	280	223	571	251	477	359	232	307	197	83	227	183	61	114	182	329	110	158
s__Desulfosporosinus_meridiei	149	275	189	438	474	152	861	124	395	233	67	120	85	151	194	98	401	147	153	157
s__Sporanaerobacter_acetigenes	307	303	367	347	433	239	422	195	355	371	199	141	103	215	78	132	231	195	105	124
s__Parabacteroides_sp._Marseille-P3668	144	294	93	146	403	172	69	355	98	63	413	162	178	189	479	157	133	417	442	406
s__Paenibacillus_catalpae	179	393	198	51	37	261	513	168	143	47	265	393	261	264	226	203	498	290	355	54
s__Bacilli_unclassified	354	620	316	358	283	224	808	271	278	346	176	55	134	39	98	139	72	82	86	32
s__Candidatus_Yanofskybacteria_bacterium_GW2011_GWA2_44_9	256	22	226	401	5	14	87	252	140	66	456	177	242	179	47	348	216	925	212	490
s__Chryseobacterium_arachidis	0	0	3	0	13	2	48	633	125	515	407	213	234	241	393	235	383	458	557	298
s__Bacteroides_sp._HMSC068A09	107	279	51	98	110	138	91	288	47	61	918	176	326	125	569	173	98	417	414	252
s__Clostridium_sp._HBUAS56017	321	274	309	136	401	179	655	221	549	691	120	27	100	105	65	118	172	87	91	109
s__Syntrophorhabdus_sp._PtaU1.Bin002	65	64	87	48	81	28	698	140	320	354	344	206	349	429	102	284	452	273	132	263
s__Alphaproteobacteria_bacterium	374	163	465	237	419	173	486	381	293	374	123	127	70	141	138	150	185	99	226	82
s__Tenericutes_bacterium_HGW-Tenericutes-1	266	484	276	218	620	156	363	239	129	458	214	34	30	112	168	119	161	343	167	134
s__Synechococcus_sp._NKBG042902	238	185	207	247	1120	190	305	709	300	196	82	16	16	28	157	43	84	189	145	192
s__Paenibacillus_riograndensis	248	365	242	245	238	264	471	270	373	315	125	146	154	167	107	139	267	201	169	138
s__Parabacteroides_sp._AM44-16	66	268	74	170	411	106	241	244	100	55	315	308	387	248	385	111	107	312	426	308
s__Caldicoprobacter_unclassified	201	380	233	122	491	196	718	215	298	623	164	74	46	69	90	123	150	150	188	110
s__Clostridium_arbusti	343	456	457	101	210	155	652	202	139	257	232	215	95	193	129	129	179	110	168	195
s__Faecalibacterium_sp._CAG:82-related_59_9	216	292	253	232	158	247	715	138	328	182	124	290	194	157	96	173	290	230	130	165
s__Clostridium_sp._OF13-4	135	122	122	56	467	97	253	104	331	424	244	223	337	524	28	324	296	221	63	197
s__Treponema_succinifaciens	146	304	165	56	528	84	732	287	117	454	104	139	82	163	187	116	214	248	217	209
s__Megamonas_funiformis	199	193	283	56	226	67	254	166	195	105	179	214	329	303	258	301	358	342	240	280
s__Thermohalobacter_berrensis	208	376	221	233	285	102	623	204	154	387	272	76	44	405	141	61	111	402	85	158
s__Anaerorhabdus_furcosa	134	259	154	65	301	110	352	264	354	244	136	128	162	148	347	154	232	306	353	322
s__Fusobacterium_perfoetens	134	212	84	118	183	192	88	367	98	60	472	184	158	173	383	157	130	437	419	440
s__Clostridium_sp._DSM_4029	89	141	144	229	123	239	817	149	838	226	124	174	116	250	18	155	258	165	103	124
s__Francisella_adeliensis	244	186	166	277	1004	183	301	620	288	268	78	23	22	31	189	49	73	150	159	170
s__Tepidimicrobium_xylanilyticum	233	318	252	225	346	199	820	206	201	268	173	146	128	149	94	138	175	147	121	122
s__Natranaerovirga_hydrolytica	138	219	179	182	329	333	742	153	237	210	119	183	139	152	163	155	266	177	217	158
s__Paenibacillus_thiaminolyticus	253	482	250	205	202	237	565	194	348	191	131	136	108	153	65	109	296	124	293	105
s__Bacillus_sp._HMF5848	253	235	297	76	0	0	6	218	0	7	252	366	358	481	67	324	656	328	50	469
s__Clostridium_lundense	273	296	263	120	266	181	767	123	251	288	124	155	150	310	98	102	343	106	131	90
s__Aminivibrio_pyruvatiphilus	216	123	222	321	144	247	675	96	629	337	153	202	141	219	39	142	198	136	40	130
s__Neiella_marina	235	178	173	218	1050	209	334	562	307	267	84	29	12	23	167	53	62	138	142	158
s__Clostridiales_bacterium_GWE2_32_10	112	137	121	54	483	100	245	226	391	521	66	113	130	178	195	111	226	286	402	300
s__Roseburia_sp._CAG:18_43_25	223	283	252	89	386	133	641	120	424	469	105	229	160	146	50	102	268	88	120	109
s__Alkaliphilus_transvaalensis	146	340	150	108	146	153	400	154	164	131	324	288	282	384	93	263	281	225	198	158
s__Megasphaera_genomosp._type_1	251	241	293	49	15	37	34	200	6	7	273	230	336	413	93	359	643	399	81	422
s__Pseudobutyrivibrio_sp._JW11	224	246	226	46	223	92	557	201	184	76	139	212	207	239	213	197	303	267	214	309
s__Petrotoga_halophila	98	264	131	2	391	124	397	240	127	14	132	220	176	119	244	189	343	374	448	335
s__Ruminococcus_sp._TF11-2AC	223	82	336	159	250	125	1596	83	503	272	32	46	58	132	24	79	134	77	97	56
s__Planomicrobium_glaciei	108	257	89	86	189	200	64	264	85	94	401	176	158	195	447	123	95	368	487	459
s__Proteiniphilum_acetatigenes	212	174	144	230	671	149	312	454	262	194	155	79	63	91	272	88	89	234	239	199
s__Parabacteroides_sp._AM18-12LB	213	190	137	226	1096	133	246	293	277	571	14	6	16	55	341	83	101	80	56	175
s__Paenibacillus_dendritiformis	282	272	326	249	266	212	742	125	331	258	125	57	113	144	78	122	204	147	119	124
s__Anaeromicrobium_sediminis	171	270	152	394	355	172	532	191	312	340	269	193	107	125	71	122	158	135	73	142
s__Desulfovibrio_sp._AM18-2	577	444	780	400	589	179	259	38	90	86	59	149	109	126	20	61	133	67	32	76
s__Tenericutes_bacterium_GWD2_38_27	143	200	154	309	709	168	525	222	112	649	210	88	90	99	45	73	104	195	114	57
s__Eubacterium_aggregans	200	167	202	228	512	136	555	155	344	317	166	169	137	130	24	170	130	265	66	168
s__Clostridium_roseum	130	363	189	71	67	65	306	243	124	46	175	192	210	353	289	200	287	291	305	321
s__Bacteroides_sp._AF25-18	64	84	74	91	297	145	79	349	135	243	293	185	211	223	319	191	250	274	412	302
s__Blautia_sp._AM46-3MH	138	199	163	373	263	216	860	152	316	303	90	161	115	97	99	104	155	167	85	156
s__Selenomonas_sp._oral_taxon_126	316	452	366	107	143	204	940	218	222	177	46	125	94	65	133	49	255	94	110	82
s__Streptococcus_pyogenes	191	191	198	241	336	399	391	144	567	239	121	171	119	214	49	149	162	102	93	102
s__Chloroflexi_bacterium_HGW-Chloroflexi-2	151	174	196	302	149	271	210	136	501	521	143	96	101	264	14	173	441	205	28	97
s__Bacillus_kyonggiensis	295	225	365	53	18	11	62	181	22	32	265	245	343	386	42	337	596	297	55	340
s__Clostridiales_bacterium_PH28_bin88	185	103	170	152	313	106	890	113	254	140	91	234	262	207	107	168	227	136	151	150
s__Clostridiales_bacterium_38-18	162	277	127	142	268	196	644	138	202	285	144	146	194	131	175	141	203	203	230	144
s__Clostridium_sp._AF15-31	93	184	145	31	334	49	112	152	119	79	228	328	285	334	227	284	284	322	253	288
s__Acholeplasma_equifetale	178	308	154	496	583	117	320	346	75	534	213	21	45	77	77	78	112	198	130	66
s__uncultured_bacterium_DCM007Kan05	285	205	301	98	0	39	42	249	10	4	219	189	262	387	32	316	637	363	94	388
s__Bacteroidia_bacterium_43-41	90	189	65	67	193	146	83	291	96	39	326	154	157	182	436	146	119	435	470	424
s__Prevotella_sp._P5-108	91	254	51	78	184	165	43	262	67	69	463	261	234	229	405	96	86	436	349	261
s__Massilibacillus_massiliensis	224	224	210	161	178	183	772	79	317	431	159	104	138	201	55	101	223	115	84	113
s__Catenibacterium_sp._CAG:290	239	198	332	195	28	73	236	172	83	185	131	153	267	256	77	307	434	224	204	258
s__Acetobacterium_sp._MES1	182	154	222	166	187	218	379	207	247	297	150	216	144	142	163	168	261	204	129	195
s__Mogibacterium_sp._CM50	350	126	340	537	415	215	691	129	182	301	54	91	96	93	61	66	114	74	42	43
s__Clostridium_ljungdahlii	157	86	134	40	107	198	1011	147	245	185	111	103	56	142	66	64	464	112	472	104
s__Pelosinus_sp._UFO1	119	177	112	340	458	80	1176	97	388	107	43	85	61	77	66	78	196	96	163	84
s__Marinifilum_sp._N1E240	166	161	135	261	901	189	287	625	237	212	70	16	18	41	120	39	81	138	102	203
s__Peptoniphilus_harei	36	91	51	100	78	86	573	99	42	70	135	67	1113	372	286	161	106	225	210	94
s__Clostridium_sp._D5	205	314	207	85	139	134	829	116	187	115	115	231	152	137	171	101	341	129	225	59
s__Fusibacter_sp._A1	214	192	274	291	369	324	294	150	248	237	96	161	114	98	48	144	260	144	176	155
s__Streptococcus_porci	146	135	192	23	480	28	25	238	48	33	92	189	262	119	379	176	279	315	390	432
s__Prevotella_jejuni	153	301	166	102	220	278	30	255	54	77	257	191	227	302	137	193	319	246	143	322
s__Stenotrophomonas_sp._Leaf70	209	202	289	63	0	0	0	190	0	2	227	218	310	371	33	385	699	322	65	384
s__Sporolactobacillus_laevolacticus	125	259	118	52	180	73	458	161	114	48	223	356	289	186	256	160	395	168	224	123
s__Leptotrichia_wadei	232	379	290	148	457	420	329	165	214	259	72	112	82	105	93	51	166	76	185	128
s__Paenibacillus_pabuli	236	396	272	131	429	220	314	207	251	273	63	106	83	112	114	79	246	112	131	144
s__Bacteroidales_bacterium_KA00251	62	176	34	22	99	34	27	244	46	29	424	205	203	262	441	113	70	632	349	431
s__Paenibacillus_pectinilyticus	396	170	500	218	88	283	1201	75	245	158	77	82	89	49	36	60	78	42	9	41
s__Campylobacter_geochelonis	79	207	96	32	39	56	104	153	100	47	300	428	350	218	342	238	500	244	258	85
s__Clostridium_sp._HGF2	118	309	103	192	133	137	492	116	154	258	152	103	118	68	358	156	177	285	287	153
s__Gracilibacillus_kekensis	195	203	328	68	4	0	0	208	5	0	205	221	254	340	38	348	577	367	56	450
s__delta_proteobacterium_ML8_F1	138	151	167	247	180	270	968	164	143	496	81	107	119	89	94	73	162	55	122	36
s__Bifidobacterium_saeculare	250	239	233	143	329	334	518	86	365	184	118	140	105	128	66	127	216	93	74	103
s__Desulfitobacterium_dehalogenans	182	208	254	117	239	199	334	118	184	104	87	256	236	182	156	150	279	196	159	209
s__Carnobacterium_divergens	158	350	172	155	779	123	229	487	214	153	59	33	38	128	135	72	96	194	71	201
s__Pelotomaculum_sp._PtaU1.Bin065	219	253	219	116	221	247	396	70	599	240	95	111	113	111	77	115	278	120	88	156
s__Acidaminococcus_intestini	160	196	196	120	163	304	751	93	413	201	78	139	121	125	160	84	194	98	139	103
s__Eubacterium_sp._41_20	119	121	195	13	336	76	23	166	91	55	114	326	314	127	258	213	296	300	339	336
s__Natranaerovirga_pectinivora	196	404	200	114	302	92	515	149	387	425	99	70	94	50	114	97	137	161	115	78
s__Clostridium_sp._AF21-20LB	133	142	192	291	407	384	904	54	322	232	57	93	52	72	56	83	120	63	63	68
s__Enorma_massiliensis	223	156	226	49	127	122	812	99	108	74	89	112	345	114	223	125	176	95	323	187
s__Prevotella_sp._CAG:604	172	160	113	157	783	158	210	501	220	193	111	76	23	34	300	41	64	113	230	125
s__Lachnoanaerobaculum_orale	179	396	143	40	135	69	856	93	678	79	83	156	140	91	55	57	122	132	198	78
s__Prevotella_sp._F0091	102	205	76	99	399	162	79	270	127	169	322	152	127	166	249	105	98	287	371	209
s__Clostridium_sp._DMHC_10	245	217	293	38	312	203	419	212	346	517	90	80	104	127	41	78	147	62	120	117
s__Clostridiales_bacterium_MCWD3	142	156	226	96	455	129	633	127	227	175	135	94	106	130	108	98	278	128	132	191
s__Bacteroides_sp._44_46	75	169	54	73	226	113	107	364	76	88	319	137	177	135	382	110	95	349	360	351
s__Ndongobacter_massiliensis	176	126	201	192	205	291	805	82	269	215	63	99	70	155	53	88	289	106	180	92
s__candidate_division_Zixibacteria_bacterium	94	101	115	254	78	35	185	210	35	166	372	251	330	401	23	275	242	340	20	212
s__Eubacterium_sp._CAG76_36_125	171	474	189	155	326	180	750	102	321	370	34	94	32	45	27	43	151	78	161	34
s__Capnocytophaga_sp._KC07070	83	200	47	76	81	111	147	351	111	56	589	133	187	88	396	123	50	387	324	196
s__Sutterella_sp._CAG:397	236	391	238	199	592	153	401	266	67	412	127	51	16	120	81	38	92	175	46	31
s__Geobacter_thiogenes	4	3	6	0	0	8	793	98	256	263	251	259	391	316	87	255	267	190	84	196
s__Treponema_berlinense	101	139	97	322	815	114	707	236	106	543	94	27	21	50	20	63	118	81	47	25
s__Acutalibacter_unclassified	133	129	187	176	155	130	413	106	228	112	181	221	182	255	193	150	247	156	177	174
s__Coprobacillus_sp._AF09-1A	204	145	275	248	230	261	334	212	340	342	72	150	104	120	39	76	222	136	74	119
s__Aureispira_sp._CCB-QB1	196	184	122	193	843	147	224	495	244	208	47	18	32	28	155	58	70	144	125	162
s__Dysgonamonadaceae_bacterium	85	122	60	123	266	119	95	200	64	61	190	103	129	124	284	123	217	512	430	369
s__Chitinophagaceae_bacterium	120	102	180	111	286	108	55	209	65	82	225	221	161	151	453	96	90	255	506	180
s__Clostridiales_bacterium_38_11	172	228	168	72	603	79	122	191	349	545	419	64	62	49	52	37	183	86	108	60
s__Clostridiales_bacterium_S5-A14a	73	140	90	171	73	100	427	74	91	377	196	243	94	324	301	148	116	164	321	125
s__Prevotella_sp._oral_taxon_472	36	117	43	57	196	153	127	157	59	112	150	191	43	63	315	239	145	517	470	447
s__bacterium_endosymbiont_of_Escarpia_laminata	9	4	4	10	8	8	648	124	286	234	141	229	376	397	99	259	284	212	78	216
s__Paenibacillus_montanisoli	134	243	153	67	185	492	490	148	388	395	79	123	56	70	39	78	191	97	116	73
s__Fibrobacter_sp._UWH9	164	200	181	58	587	45	28	182	68	157	189	145	145	219	118	184	358	216	84	235
s__Lachnoclostridium_sp._SNUG30386	160	160	171	181	253	242	798	94	192	206	63	185	122	123	113	68	167	97	84	71
s__Erysipelotrichaceae_bacterium_AM17-60	164	261	216	140	224	105	273	181	163	151	86	139	125	63	186	149	247	149	245	266
s__Anaerosphaera_aminiphila	165	326	141	59	343	189	650	59	161	208	44	104	87	115	204	73	132	93	194	165
s__Senegalimassilia_anaerobia	143	138	113	146	147	132	194	225	166	70	266	119	125	96	189	126	169	330	283	329
s__Chryseobacterium_sp.	119	264	133	174	400	406	135	520	77	411	136	57	83	59	72	62	73	109	101	112
s__Clostridium_sp._OF10-22XD	311	143	364	262	370	173	292	48	358	171	57	69	97	115	89	81	206	54	130	89
s__Clostridium_sp._JN500901	160	340	129	140	162	69	544	117	101	91	240	120	173	196	135	155	114	200	162	105
s__Streptococcus_lutetiensis	81	79	143	1	421	0	14	210	42	4	118	287	195	105	293	176	274	293	304	412
s__Candidatus_Stoquefichus_sp._KLE1796	167	148	139	222	287	203	515	156	259	202	52	124	111	130	150	66	157	147	106	95
s__Clostridium_sp._YH-panp20	179	149	190	103	213	118	267	98	164	250	214	157	96	141	44	210	144	350	134	211
s__Odoribacter_splanchnicus_CAG:14	8	70	13	2	28	0	52	377	79	184	332	201	155	201	375	122	216	416	334	263
s__Alistipes_sp._ZOR0009	82	346	57	84	153	122	34	269	13	53	364	210	170	248	399	65	91	233	241	191
s__Paludibacter_sp._SCN_50-10	63	57	26	20	61	21	29	151	42	34	347	155	236	269	348	106	83	649	332	389
s__Megamonas_rupellensis	138	268	160	23	175	153	254	65	40	49	244	184	251	351	101	200	135	230	160	217
s__Parapedobacter_sp.	98	213	60	47	207	94	54	334	70	45	314	179	123	157	330	80	65	391	236	282
s__Megasphaera_sp._ASD88	148	257	181	75	227	270	609	93	219	140	94	128	142	126	93	118	190	84	65	115
s__Clostridium_celatum	133	224	169	252	278	246	315	218	208	347	82	61	77	103	88	85	142	126	150	54
s__Paenibacillus_daejeonensis	172	179	110	226	345	128	278	245	166	147	108	173	95	141	162	101	97	199	188	93
s__Clostridium_sp._USBA_49	135	149	144	131	404	198	309	233	219	221	69	150	156	127	161	119	98	53	104	119
s__Peptococcaceae_bacterium_1109	186	164	227	291	201	151	207	104	284	237	86	193	179	236	38	80	164	82	69	111
s__Paenibacillus_illinoisensis	65	113	118	6	413	3	29	200	42	19	53	302	236	113	253	174	278	265	294	311
s__Prevotella_sp._khp1	71	137	45	38	130	96	69	336	51	56	323	207	112	105	544	29	58	228	550	82
s__Thermoanaerobacter_thermohydrosulfuricus	117	119	120	147	118	117	503	91	156	139	128	167	166	224	118	169	256	140	127	136
s__Paenibacillus_sp._FSL_H7-0737	170	150	233	49	108	37	54	144	140	113	135	230	256	285	64	266	331	223	51	218
s__Porphyromonas_sp._oral_taxon_279	62	91	25	25	117	57	31	116	46	55	317	175	229	256	280	95	52	602	285	341
s__Blautia_sp._Marseille-P3087	202	245	171	164	281	207	255	106	177	85	186	201	120	130	105	133	137	118	99	132
s__Aeromonas_hydrophila	54	115	28	39	82	125	189	198	83	117	263	148	237	207	285	103	122	334	258	264
s__Firmicutes_bacterium_HGW-Firmicutes-13	161	166	217	74	39	88	20	115	50	11	141	231	302	273	65	241	433	249	72	302
s__Desulfosporosinus_sp._FKA	204	230	255	216	222	137	412	122	176	185	139	131	108	144	61	109	152	96	65	68
s__Enterococcus_hirae	100	76	99	46	133	64	198	93	91	57	85	150	141	180	226	119	122	506	300	437
s__Gracilibacillus_boraciitolerans	98	176	127	57	533	88	338	74	370	445	107	110	71	96	7	99	163	93	118	50
s__Halanaerobium_congolense	259	118	298	129	219	184	365	186	442	248	60	72	66	112	48	83	136	55	46	92
s__Alkaliphilus_sp._LacT	114	233	144	70	273	121	347	201	158	195	79	102	154	69	121	114	261	122	174	164
s__Verrucomicrobiaceae_bacterium	331	259	410	151	279	84	70	127	85	48	111	97	130	186	60	193	223	175	26	170
s__Proteobacteria_bacterium_CAG:139	232	140	266	222	492	79	196	239	158	180	7	15	32	35	201	38	28	313	209	132
s__Jeotgalibacillus_malaysiensis	91	226	138	82	294	380	237	82	312	275	81	93	79	74	23	137	153	137	98	219
s__Atopobium_sp._ICM42b	62	40	42	50	112	39	120	110	60	39	250	185	176	291	310	104	68	511	277	363
s__Geobacter_sp._DSM_2909	45	31	46	67	95	44	601	86	275	178	136	177	270	281	56	170	307	146	62	127
s__Desulfotomaculum_reducens	237	148	212	100	212	190	407	338	382	443	34	27	29	30	10	44	158	85	48	56
s__Clostridium_hydrogeniformans	183	153	160	275	228	165	437	136	164	283	61	66	86	77	82	87	154	100	162	125
s__Acinetobacter_pittii	7	13	4	9	7	9	3	23	8	195	4	383	314	287	294	3	388	466	371	394
s__Geobacter_uraniireducens	140	140	167	131	582	121	292	105	291	554	35	61	46	112	21	31	111	67	107	66
s__Virgibacillus_alimentarius	183	144	185	51	0	0	0	153	0	0	168	239	226	348	50	280	445	314	37	357
s__Eggerthella_timonensis	168	35	137	148	125	67	506	400	398	341	64	115	120	84	31	70	138	98	50	80
s__Clostridium_sp._HMP27	185	180	146	97	245	81	401	187	94	117	131	125	149	142	151	124	174	167	150	126
s__Caloramator_mitchellensis	134	415	175	235	361	138	183	146	118	321	171	40	40	114	63	64	115	206	62	48
s__Nocardioides_sp._503	15	64	21	30	70	19	46	150	32	5	340	173	168	277	289	126	83	539	351	340
s__Paenibacillus_whitsoniae	277	262	276	60	191	103	397	118	274	346	56	71	117	53	74	110	179	62	64	44
s__Clostridiales_bacterium_GWB2_37_7	170	251	145	75	212	146	415	219	372	392	71	42	30	63	32	26	209	80	119	63
s__Erysipelotrichaceae_bacterium_SG0102	57	41	89	52	226	58	169	143	192	280	177	445	271	196	109	85	112	187	104	129
s__Clostridium_thermopalmarium	158	174	222	306	173	214	421	195	146	120	80	93	54	70	126	82	79	180	117	106
s__Clostridium_sp._OM04-7	161	320	173	167	214	137	408	158	131	263	84	79	119	73	104	54	89	115	105	123
s__Candidatus_Peregrinibacteria_bacterium_GW2011_GWA2_38_36	194	136	221	62	1	0	2	149	0	0	160	217	237	311	51	259	485	240	46	289
s__Paenibacillus_popilliae	155	182	165	168	388	87	237	224	104	433	111	64	50	91	94	47	98	171	116	75
s__Gemella_haemolysans	36	102	35	4	1	0	0	77	0	3	327	372	381	329	182	282	420	239	123	121
s__Erysipelatoclostridium_sp._An15	197	289	171	71	302	74	208	113	153	102	82	122	95	142	113	126	219	172	131	148
s__Eubacterium_sp._CAG:581	151	92	137	151	396	104	429	103	137	350	115	149	113	85	66	79	120	79	100	72
s__Paenibacillus_swuensis	90	169	110	61	112	295	73	189	70	36	219	66	75	145	266	92	62	284	319	289
s__Streptococcus_equinus	192	269	189	101	265	150	313	97	226	222	56	115	123	77	49	108	174	100	99	97
s__Olsenella_sp._oral_taxon_807	125	102	144	313	132	132	274	142	307	265	50	77	111	119	104	79	101	93	149	202
s__Phascolarctobacterium_sp._CAG:207	144	147	152	277	168	193	427	96	175	151	175	171	107	173	34	76	134	66	57	89
s__Paenibacillus_ihbetae	250	128	275	157	46	208	704	69	346	158	83	29	53	114	42	69	60	74	51	81
s__Ruminococcus_sp._AF24-32LB	176	104	222	50	70	42	114	268	109	27	91	157	181	144	124	137	178	275	214	305
s__Mycoplasma_sp._CAG:611_25_7	59	108	61	70	361	233	39	195	127	74	174	79	114	108	190	119	111	276	245	244
s__Clostridium_sp._HV4-5-A1G	161	146	139	148	335	108	462	78	152	229	64	123	115	106	59	118	175	111	98	59
s__Bacteroidetes_bacterium_RIFOXYA12_FULL_33_9	32	145	31	2	73	16	28	175	48	28	391	121	85	205	507	81	96	390	242	283
s__Paenibacillus_sp._FSL_H8-0548	274	507	259	46	37	87	123	68	161	75	106	132	120	218	12	92	435	75	47	98
s__Gallibacterium_salpingitidis	8	13	17	2	13	3	139	328	83	305	286	122	186	171	204	135	209	215	366	156
s__Ruminococcus_sp._AM30-15AC	174	226	244	68	125	109	362	103	387	279	56	109	111	98	64	72	128	95	70	79
s__Clostridium_sp._AF27-5AA	132	120	112	195	327	310	571	56	221	172	54	58	97	70	67	46	85	89	112	40
s__Lachnospiraceae_bacterium_AM23-2LB	102	123	78	105	127	73	170	174	102	169	180	102	85	109	187	91	130	259	291	272
s__Pedobacter_kyonggii	50	46	15	24	77	40	36	127	36	20	336	136	189	248	292	127	56	495	321	257
s__Leptotrichia_sp._oral_taxon_225	73	76	117	7	390	43	62	152	36	21	92	234	170	83	230	121	223	255	263	279
s__Capnocytophaga_stomatis	307	100	348	181	191	116	291	195	155	132	86	50	31	57	171	30	46	113	214	112
s__Lactococcus_garvieae	101	153	96	10	269	29	27	151	82	40	96	190	197	113	233	149	240	231	236	266
s__Magnetospirillum_gryphiswaldense	84	137	104	64	103	63	390	85	110	108	141	170	215	228	95	148	240	142	126	156
s__Desulfovibrio_marinus	14	12	12	29	2	3	557	89	236	160	141	221	312	291	62	180	239	146	63	138
s__Peptoclostridium_sp._AF21-18	181	78	212	164	173	150	130	144	144	227	255	58	64	116	47	143	87	301	50	179
s__Spirochaetae_bacterium_HGW-Spirochaetae-5	76	71	84	2	316	1	5	171	22	3	72	246	220	113	230	169	215	251	296	338
s__Mageeibacillus_indolicus	102	152	152	69	269	165	446	103	209	139	74	126	74	123	127	80	145	102	144	93
s__Paenibacillus_castaneae	232	330	306	43	129	96	244	179	255	332	18	43	48	70	72	40	164	49	88	150
s__Dysgonomonas_sp._37-18	33	134	34	33	130	33	33	158	40	8	259	172	106	116	403	102	104	483	208	280
s__Porphyromonas_sp._COT-290_OH3588	44	64	18	37	108	35	21	149	60	68	237	184	181	214	274	116	58	413	296	273
s__Streptococcus_oralis	158	222	173	210	325	121	449	83	111	132	59	52	73	74	62	61	129	118	113	107
s__Clostridium_sp._JN-1	82	305	94	201	211	167	444	129	148	167	112	91	50	139	75	75	91	95	98	47
s__Lachnoanaerobaculum_sp._OBRC5-5	84	53	133	34	58	24	272	77	126	111	200	182	288	269	99	215	159	164	115	154
s__Acidibacillus_ferrooxidans	118	231	115	115	86	103	1024	117	144	158	45	84	43	44	19	58	127	56	61	63
s__Clostridium_taeniosporum	133	78	213	364	169	248	474	55	204	101	19	77	153	72	97	71	80	52	68	76
s__Mucilaginibacter_sp._PPCGB_2223	146	113	86	141	734	108	172	461	173	134	30	3	12	16	76	38	58	120	70	112
s__Dubosiella_newyorkensis	75	86	86	50	255	104	58	131	50	80	187	216	263	104	128	170	281	270	118	81
s__Stigmatella_aurantiaca	0	0	0	0	8	0	42	310	104	265	283	138	168	158	202	105	223	255	359	169
s__Dehalobacter_sp._E1	133	105	109	87	91	120	242	53	147	248	113	163	216	155	63	143	172	202	116	100
s__Clostridium_cylindrosporum	122	238	157	118	298	113	345	223	168	157	90	66	61	60	115	72	85	83	103	81
s__Massilia_sp._PDC64	59	42	61	22	44	37	62	107	31	24	266	147	217	234	213	98	48	455	278	285
s__Lachnospiraceae_bacterium_OM02-3	0	101	2	0	0	0	0	90	0	5	244	523	340	125	221	161	510	171	213	20
s__Clostridium_acetobutylicum	197	201	166	50	183	140	237	107	177	129	117	74	127	118	134	76	106	114	144	122
s__Bacillus_sp._MYb209	188	132	172	51	1	0	1	141	2	4	145	217	235	263	30	241	384	215	31	264
s__Acetoanaerobium_sticklandii	92	152	127	51	116	80	152	180	107	139	119	126	141	161	129	119	170	156	191	199
s__Allofustis_seminis	8	35	8	14	62	5	3	23	1	22	457	250	380	489	27	332	79	302	25	149
s__Anaerococcus_obesiensis	78	145	65	60	104	46	172	66	134	197	147	293	207	171	172	119	218	101	125	50
s__Caldicellulosiruptor_owensensis	49	98	66	19	108	43	151	128	148	338	239	145	194	281	25	169	147	214	33	64
s__Bacillus_litoralis	157	435	126	46	327	202	369	57	76	63	27	37	33	103	148	23	83	52	150	140
s__Bacillus_sp._FJAT-22090	126	247	141	221	156	162	521	55	232	126	35	61	34	118	76	40	48	77	87	88
s__Ruminococcus_sp._AM36-18	140	133	148	239	179	70	428	156	130	137	126	112	67	104	27	45	145	107	98	55
s__Desulfotomaculum_sp._46_296	153	152	153	70	55	23	154	95	36	28	103	131	166	234	65	196	330	185	94	215
s__Sebaldella_termitidis	122	84	92	61	139	43	205	122	113	42	98	140	181	98	68	113	191	333	187	180
s__Thermoanaerobacterales_bacterium_SK-G1	79	162	83	51	91	88	195	62	117	106	144	176	155	165	142	138	196	142	203	109
s__Prevotella_sp._Marseille-P4334	40	146	32	7	60	5	28	148	13	4	343	184	126	167	411	83	61	353	214	175
s__Sporosarcina_sp._ANT_H38	76	172	42	18	99	13	438	96	42	87	237	186	224	220	101	147	157	134	67	30
s__Flavobacterium_glycines	72	143	33	44	104	90	21	183	47	34	260	102	117	98	243	59	58	297	300	277
s__Paenibacillus_ferrarius	47	29	70	20	47	92	503	92	87	178	90	115	120	174	77	97	336	62	236	99
s__Paucisalibacillus_sp._EB02	66	54	88	0	358	0	6	162	20	2	56	218	198	62	205	112	161	232	270	299
s__Winogradskyella_psychrotolerans	51	164	25	50	73	72	46	172	29	30	479	92	169	74	341	83	48	223	181	138
s__Mariniphaga_anaerophila	69	155	32	60	170	146	56	228	57	48	259	111	85	97	218	67	58	201	201	219
s__Paenibacillus_ginsengarvi	127	308	140	340	196	59	152	103	65	261	65	61	44	57	117	90	173	49	64	66
s__Scardovia_wiggsiae	135	73	196	160	240	102	330	58	204	214	59	62	87	115	41	80	142	87	42	93
s__Thermoanaerobacterium_sp._RBIITD	85	283	64	73	152	153	370	140	201	241	19	68	78	65	91	43	172	48	83	75
s__Paenibacillus_luteus	94	143	119	95	329	120	177	56	122	205	96	81	208	112	53	130	133	100	75	50
s__Capnocytophaga_sp._oral_taxon_326	64	129	39	31	99	134	49	185	47	9	256	79	106	110	213	82	75	257	268	259
s__Clostridium_sp._Ade.TY	77	124	78	214	190	187	578	187	126	91	100	73	52	43	96	38	74	71	49	43
s__Clostridium_sp._Maddingley_MBC34-26	138	111	193	21	43	79	536	65	151	67	109	98	163	72	31	49	260	44	173	73
s__Bacillus_sp._FJAT-18019	141	120	146	48	121	34	99	30	128	133	78	224	277	119	139	140	263	58	95	60
s__Lacibacter_sp._TTM-7	40	55	23	41	92	26	28	122	31	26	280	112	137	168	195	89	54	416	278	239
s__Enterococcus_aquimarinus	41	39	76	3	159	39	206	83	77	105	102	106	336	227	68	231	225	99	119	106
s__Streptomyces_sp._AC1-42W	22	84	34	0	63	43	125	129	99	305	223	201	242	116	158	135	237	99	93	26
s__Clostridium_sp._AF37-7	117	114	102	140	95	114	200	64	295	161	57	150	186	184	24	104	122	54	55	74
s__Methylobacter_tundripaludum	138	94	151	36	23	5	4	121	29	17	170	174	226	200	20	245	310	198	27	224
s__Ruminococcaceae_bacterium_TF06-43	122	199	171	164	69	93	99	87	170	259	71	76	119	77	50	70	131	82	191	109
s__Flavobacterium_sp._LMO8	104	58	82	142	288	88	375	255	118	158	30	17	15	82	69	32	175	52	193	75
s__Adlercreutzia_equolifaciens	85	111	94	95	197	48	283	79	143	123	83	139	172	101	59	118	167	119	85	106
s__Clostridium_sp._K25	132	127	207	57	130	140	305	48	340	301	77	76	47	98	37	62	75	66	55	17
s__Megasphaera_sp._BV3C16-1	118	236	81	193	256	89	494	45	180	110	29	49	69	48	25	52	130	42	99	48
s__Veillonella_montpellierensis	131	229	143	35	3	5	23	153	42	26	179	126	138	169	35	169	356	179	36	209
s__Clostridiales_bacterium_VE202-07	364	37	452	163	60	106	387	18	167	101	5	48	91	40	27	64	41	125	42	46
s__Clostridium_sp._AF20-7	111	73	135	28	117	71	214	94	135	143	86	145	165	195	73	169	106	93	78	148
s__Clostridium_sp._ATCC_25772	69	228	80	44	70	84	256	130	193	119	108	42	111	68	148	61	188	162	150	59
s__Frankia_symbiont_of_Coriaria_nepalensis	136	169	151	202	133	134	157	335	172	440	220	0	0	0	4	112	0	0	0	2
s__Propionispora_vibrioides	69	157	87	58	81	52	47	92	82	31	137	272	277	150	188	114	278	64	89	28
s__Mycobacterium_sp._PS03_16	0	0	0	0	8	0	40	224	80	181	241	153	155	136	180	146	180	180	308	136
s__Chitinophaga_rupis	56	228	43	53	111	101	102	202	25	25	184	161	104	155	262	44	95	109	188	98
s__Clostridium_sp._enrichment_culture_clone_7-14	121	89	146	168	98	95	419	48	180	227	64	95	140	120	54	49	86	46	42	57
s__Clostridium_sp._CAG:715	11	33	21	363	162	14	24	342	157	141	220	67	41	98	22	71	153	221	109	64
s__Dorea_sp._42_8	42	62	63	77	46	47	140	159	120	136	170	155	140	100	149	109	184	134	201	93
s__Calothrix_sp._PCC_7103	114	126	131	85	120	117	717	65	132	136	55	66	50	50	28	53	124	42	73	42
s__Alterileibacterium_massiliense	71	104	80	92	99	41	164	114	73	104	159	124	139	204	86	150	157	180	67	111
s__Clostridioides_mangenotii	178	289	193	49	214	42	188	140	32	97	75	69	55	43	45	84	102	244	93	85
s__Caloramator_sp._E03	80	284	63	53	225	56	136	88	79	135	111	83	75	126	145	92	100	189	111	82
s__Capnocytophaga_cynodegmi	70	116	37	32	84	57	110	136	82	46	307	123	174	74	246	82	46	203	190	97
s__Corallincola_luteus	59	123	52	45	137	83	27	160	56	55	139	57	67	60	186	105	45	252	270	331
s__Luteibacter_pinisoli	31	64	14	17	52	32	35	77	36	17	258	160	177	202	243	78	51	334	223	206
s__Ruminococcus_sp._CAG:108	80	208	73	234	177	209	390	125	80	126	15	36	39	88	91	32	59	127	59	51
s__Paenibacillus_bovis	80	111	72	100	85	94	125	161	92	126	125	105	131	199	44	151	108	165	119	102
s__Thermodesulforhabdus_norvegica	9	7	8	4	21	8	321	58	132	120	187	199	219	247	35	185	234	157	48	92
s__Helicobacter_canis	20	53	14	17	67	24	26	140	26	21	220	118	171	191	168	68	36	425	259	223
s__Larkinella_soli	19	31	19	17	47	10	38	101	32	26	264	142	160	179	257	62	65	362	223	232
s__Anaerococcus_sp._HMSC065G05	139	160	89	105	249	103	168	141	223	276	37	21	40	70	72	38	80	129	65	59
s__Fibrobacter_sp._UWH5	70	90	37	27	60	76	86	90	155	44	221	55	104	88	185	101	110	277	205	178
s__Spiroplasma_kunkelii	129	140	157	54	69	35	219	80	132	75	106	154	130	140	65	110	129	138	99	86
s__Clostridium_sp._3-3	102	244	109	313	149	115	355	69	156	81	51	27	81	55	5	37	90	66	60	69
s__Bacteroides_intestinalis_CAG:564	54	120	62	56	82	154	53	95	32	42	166	93	63	95	179	114	78	239	198	256
s__Ruminococcus_sp._TM09-4	105	94	130	100	80	124	395	87	187	131	74	141	79	76	72	92	102	42	68	38
s__Nocardia_asiatica	26	65	35	0	51	42	166	96	177	205	128	219	197	118	130	98	232	100	88	34
s__Sphaerochaeta_dissipatitropha	142	347	136	21	159	93	191	73	144	148	77	60	106	88	46	68	116	108	23	59
s__Mucilaginibacter_sp._YBJ-36	49	98	34	44	73	51	42	252	27	185	251	79	115	92	194	57	62	218	169	102
s__Leeuwenhoekiella_blandensis	47	56	29	23	72	33	26	111	30	21	202	95	120	152	212	81	51	333	273	189
s__Selenomonas_sp._FOBRC9	88	179	88	59	48	49	113	47	125	79	86	109	102	142	139	88	171	155	117	167
s__Streptomyces_unclassified	58	124	39	16	61	33	61	91	54	77	166	254	174	84	160	79	253	138	146	69
s__Propionibacterium_freudenreichii	8	13	5	1	17	10	10	3	3	6	267	264	368	535	4	282	54	175	9	90
s__Firmicutes_bacterium_HGW-Firmicutes-11	81	103	95	128	128	82	197	122	120	178	124	102	84	143	63	73	81	89	26	96
s__Ruminococcus_sp._TF12-2	97	121	140	99	144	132	233	49	153	190	65	66	64	62	58	84	116	97	80	55
s__Bacillus_camelliae	118	83	151	84	173	133	182	116	144	204	76	106	83	54	13	81	130	89	41	38
s__Filifactor_alocis	128	104	164	132	132	169	299	48	127	132	44	68	41	81	63	56	126	56	84	45
s__Candidatus_Dorea_massiliensis	148	80	152	240	180	154	115	56	134	129	47	145	41	104	36	55	140	46	44	45
s__Enterorhabdus_sp._NM05_H27	110	62	154	20	89	91	74	96	61	23	55	106	142	72	153	126	142	105	195	212
s__Lachnospiraceae_bacterium_oral_taxon_096	184	102	204	35	71	72	372	76	181	190	20	86	98	26	68	71	65	33	86	47
s__Veillonella_atypica	78	50	46	13	27	8	308	70	142	125	93	114	165	162	54	120	204	109	53	146
s__Bacteroides_propionicifaciens	86	114	60	120	68	112	247	108	26	101	100	78	40	39	112	62	41	113	285	168
s__Nonomuraea_sp._NBRC_110462	73	105	64	59	78	73	30	161	49	38	235	55	50	52	176	48	47	221	272	189
s__Acinetobacter_sp._ANC_4648	0	0	0	0	0	0	33	224	87	180	203	130	108	94	177	105	164	233	199	111
s__Fischerella_thermalis	59	190	70	0	97	78	110	22	11	1	202	129	148	310	64	170	46	149	71	111
s__Bacteroidetes_bacterium_37-13	61	116	55	20	62	97	15	125	56	11	246	62	66	97	240	52	50	172	200	234
s__Bulleidia_extructa	70	78	75	102	50	22	16	56	19	12	126	119	101	126	25	151	287	289	118	178
s__Candidatus_Kryptonium_thompsoni	108	53	87	160	421	71	255	281	205	114	21	3	11	7	67	23	42	20	18	52
s__Pedobacter_tournemirensis	23	121	30	9	43	11	17	125	23	32	242	78	77	133	306	22	45	280	170	222
s__Phaeodactylibacter_luteus	70	116	49	33	99	66	33	126	57	23	147	92	83	88	188	50	50	177	191	264
s__Paenibacillus_alvei	100	116	93	235	123	156	438	52	112	192	41	61	42	66	15	30	38	28	38	13
s__Ruminococcus_sp._AF16-40	44	80	42	5	7	33	134	46	122	37	73	109	60	141	258	103	133	64	419	74
s__Aneurinibacillus_aneurinilyticus	117	35	109	127	74	91	445	54	159	247	42	83	60	69	39	43	66	32	36	51
s__Planctomycetes_bacterium_GWF2_41_51	75	253	97	7	34	124	205	94	67	261	130	43	32	54	55	76	232	65	47	28
s__uncultured_Chloroflexi_bacterium_HF0200_09I09	77	116	94	113	121	85	107	240	100	230	125	57	30	40	71	97	37	103	61	66
s__Cohnella_sp._AR92	42	53	74	173	110	135	72	47	49	49	121	121	111	193	72	149	119	95	70	103
s__Gracilibacter_sp._BRH_c7a	88	89	105	76	80	55	170	120	88	61	119	53	101	62	79	77	109	184	109	133
s__Ruminococcus_sp._AF43-11	66	58	68	79	141	63	165	110	171	140	41	83	60	117	76	109	98	108	86	113
s__Indibacter_alkaliphilus	35	105	27	3	32	14	15	127	20	19	280	85	67	117	336	52	31	289	134	163
s__Bacillus_sp._T33-2	72	159	77	94	51	86	372	127	112	205	65	73	55	69	39	53	129	49	38	25
s__Listeria_welshimeri	89	313	104	1	2	0	63	28	143	9	139	196	165	199	10	112	123	131	78	40
s__Ruminococcus_sp._AM31-32	143	180	192	63	88	91	292	79	85	174	59	37	57	50	82	58	60	32	69	53
s__Lachnospiraceae_bacterium_TM07-2AC	103	176	115	18	104	46	139	35	158	52	66	231	149	91	49	80	108	48	119	41
s__Thermoactinomyces_vulgaris	92	253	138	79	115	64	291	51	80	55	59	52	85	83	40	64	180	67	13	65
s__Flavobacteriales_bacterium_CG18_big_fil_WC_8_21_14_2_50_32_9	52	119	35	37	81	108	25	153	32	16	188	79	66	58	235	34	53	185	205	159
s__Planctomycetes_bacterium_Pla175	182	106	102	19	446	102	37	167	48	24	53	16	33	53	18	23	129	140	163	59
s__Kallipyga_massiliensis	27	11	54	10	54	4	54	72	84	53	120	302	137	108	42	173	203	277	38	60
s__Prevotella_sp._HJM029	29	75	20	17	41	43	37	104	27	68	277	71	115	97	203	90	61	196	209	98
s__Marinilabiliales_bacterium	58	136	80	69	233	148	101	141	100	117	137	44	30	40	61	46	16	68	117	128
s__Bacillus_halotolerans	10	21	11	32	6	32	8	15	33	6	233	205	290	346	19	233	63	181	10	115
s__Porphyromonas_levii	74	64	102	206	163	98	62	77	56	64	128	97	65	52	98	74	114	76	81	109
s__Mucilaginibacter_kameinonensis	26	69	33	22	70	74	12	146	18	10	133	58	97	65	235	62	42	225	222	227
s__Vibrio_cholerae	99	87	110	105	307	68	179	266	164	125	47	8	6	13	55	46	34	21	59	42
s__Treponema_lecithinolyticum	64	132	69	52	115	75	131	62	45	81	68	95	88	111	136	90	179	124	78	40
s__Lysinibacillus_sphaericus	96	73	88	94	226	39	277	58	122	131	35	86	78	60	50	51	74	60	66	67
s__Sporolituus_thermophilus	24	17	32	14	52	18	402	33	105	65	68	186	170	145	50	124	116	104	52	50
s__Clostridium_sp._OM05-6BH	101	62	109	49	91	60	115	71	199	72	80	86	67	115	75	61	70	108	103	129
s__Sphingobacterium_daejeonense	88	105	77	22	75	45	24	144	28	20	142	109	52	72	223	41	41	152	176	185
s__Clostridium_sp._AF12-41	99	178	98	76	58	97	160	16	118	43	60	71	101	75	74	70	183	103	62	78
s__Clostridium_sp._HMSC19A11	93	70	100	25	33	77	398	30	50	38	39	89	215	56	35	62	246	47	59	52
s__Lachnospira_unclassified	28	68	53	0	243	26	72	87	65	20	40	164	112	57	85	99	115	128	157	193
s__Ruminococcus_sp._AM54-14NS	116	179	187	77	169	51	177	28	126	104	55	74	88	63	29	62	113	43	38	31
s__Anaerolinea_thermolimosa	134	86	147	17	60	26	20	36	24	109	90	65	153	47	85	87	117	76	186	231
s__Lutibacter_agarilyticus	111	78	77	92	416	90	109	219	115	76	26	2	7	15	82	26	43	72	39	100
s__uncultured_bacterium_scaffold00056	62	120	81	103	75	111	297	85	99	128	46	46	52	104	25	55	140	63	46	53
s__Brachyspira_catarrhinii	60	155	62	128	101	28	105	149	83	121	48	60	44	59	99	73	114	93	134	73
s__Anoxybacillus_unclassified	18	17	29	18	65	50	8	33	21	8	77	80	134	134	182	93	116	265	388	48
s__Lactococcus_termiticola	83	174	37	137	205	50	194	97	54	205	89	15	26	67	35	44	66	137	34	21
s__Sphingobacteriales_bacterium	111	114	119	116	190	187	104	95	53	87	106	32	38	71	70	44	56	65	38	67
s__Solibacillus_sp._R5-41	4	67	6	0	14	1	30	50	25	9	163	325	213	108	151	114	244	115	90	31
s__Ruminococcus_sp._AM22-14LB	145	228	114	20	60	122	455	87	79	46	37	38	41	48	96	17	45	45	30	2
s__Gracilibacillus_orientalis	6	23	8	0	9	13	4	3	7	7	230	142	210	433	1	361	53	162	9	73
s__Komagataeibacter_xylinus	55	121	76	87	83	66	165	106	101	77	129	101	78	75	63	51	104	43	85	78
s__Enterococcus_avium	34	12	41	9	46	76	482	19	88	20	43	87	30	101	17	47	249	53	231	56
s__Proteobacteria_bacterium	40	79	42	68	115	65	75	135	29	37	201	63	70	56	107	85	39	150	150	135
s__Paenibacillus_chibensis	36	26	24	63	25	10	2	45	19	9	76	51	57	89	215	113	133	224	415	101
s__Clostridium_sp._PYR-10	43	77	41	36	227	27	157	42	87	101	101	71	185	93	39	95	105	62	67	70
s__Victivallales_bacterium_CCUG_44730	83	171	112	10	140	129	254	101	67	88	35	32	67	62	33	52	115	69	57	48
s__Filobacillus_milosensis	142	65	150	96	297	78	152	144	147	64	36	32	40	8	65	42	35	57	20	39
s__Neochlamydia_sp._EPS4	66	85	74	27	74	122	211	121	163	243	37	68	53	63	19	53	93	53	33	50
s__Kiritimatiellales_bacterium	26	34	16	15	62	18	167	313	82	91	120	81	120	144	49	52	81	87	86	52
s__Bacillus_luciferensis	50	155	83	2	108	8	52	48	49	41	89	153	111	88	185	85	141	61	138	47
s__Thermobrachium_celere	72	150	53	63	284	108	115	67	72	53	99	26	35	30	67	38	70	79	102	94
s__Clostridia_bacterium_UC5.1-2G4	73	58	51	94	407	246	118	25	122	119	25	19	40	14	22	52	85	41	34	27
s__Coprococcus_sp._ART55/1	131	114	157	104	168	75	207	33	106	96	28	66	76	65	43	33	55	28	51	34
s__Nostocales_cyanobacterium_HT-58-2	2	81	10	8	25	0	27	69	2	32	182	186	204	79	141	113	297	108	87	17
s__Muribaculaceae_bacterium_Isolate-084_.Janvier.	31	73	32	21	110	77	16	121	44	45	203	37	53	64	141	37	33	216	126	187
s__Porphyromonas_sp._oral_taxon_278	26	51	13	14	39	40	135	59	30	28	135	58	81	114	156	64	52	255	157	160
s__Leptotrichia_shahii	36	9	42	15	57	30	43	81	57	59	179	157	59	95	11	165	168	262	48	81
s__Planctomycetes_bacterium_GWF2_40_8	253	32	278	94	240	54	223	1	169	130	0	11	22	32	3	30	33	11	15	22
s__Paenibacillus_sp._UNC451MF	105	139	140	67	120	77	198	46	138	85	36	49	48	69	66	45	66	48	77	29
s__Clostridium_sp._CAG:729	24	18	14	73	60	35	16	410	77	57	107	123	33	71	9	124	109	203	26	57
s__Clostridium_sp._C8	53	83	62	36	98	833	104	69	100	106	3	10	1	14	2	2	4	23	15	5
s__Chitinophaga_sp._CF418	32	77	21	17	48	49	34	90	10	20	309	54	119	47	188	64	43	183	120	94
s__Klebsiella_quasivariicola	1	3	0	1	0	0	1	3	1	103	1	177	151	154	146	0	226	266	180	200
s__Clostridium_sp._Marseille-P4344	70	60	90	17	132	52	213	35	78	72	83	81	93	109	33	110	82	71	42	65
s__Erysipelotrichaceae_bacterium_OH741_COT-311	39	118	48	50	165	37	42	79	53	97	100	136	67	48	54	87	105	151	58	46
s__Clostridium_sp._AF18-27	83	114	59	53	57	104	111	12	110	82	47	51	103	44	75	62	193	72	63	82
s__Romboutsia_timonensis	50	56	66	18	178	47	51	40	92	36	43	157	47	216	159	37	89	59	78	45
s__Firmicutes_bacterium_AM41-11	39	54	63	2	191	0	10	74	22	2	47	73	109	42	138	101	111	124	139	217
s__Vagococcus_fluvialis	16	1	32	17	61	14	37	71	58	8	84	178	109	80	69	125	174	280	29	104
s__Paenibacillus_nuruki	72	44	56	18	26	28	343	19	56	28	105	79	69	166	30	92	27	153	46	84
s__Glaesserella_parasuis	66	75	56	23	53	85	66	87	79	96	94	66	59	114	43	79	117	89	65	127
s__Eikenella_sp._NML080894	0	0	0	0	2	0	17	192	54	190	174	60	86	70	126	75	90	142	189	66
s__Geovibrio_thiophilus	44	35	44	16	75	42	107	32	82	72	84	106	166	190	65	67	129	47	70	52
s__Firmicutes_bacterium_CAG:272_52_7	69	9	49	51	152	70	74	200	57	90	92	112	87	161	55	81	51	37	10	15
s__Rubrivivax_gelatinosus	20	33	20	11	28	25	13	79	26	13	150	127	104	152	145	50	38	218	143	121
s__Symbiobacterium_thermophilum	39	127	42	34	297	115	211	33	140	55	24	61	41	63	43	10	46	22	62	45
s__uncultured_Sporomusa_sp.	62	20	113	57	140	121	137	94	158	203	64	45	40	40	20	52	54	28	11	48
s__Haemophilus_influenzae	32	41	52	0	187	0	4	93	7	3	54	89	82	52	140	109	127	107	109	209
s__Clostridium_sp._CAG:217_53_7	89	41	103	281	118	37	160	29	62	35	27	35	41	72	43	41	125	36	66	40
s__Raoultibacter_massiliensis	107	87	110	65	91	82	115	53	101	138	34	79	55	45	68	32	74	53	39	49
s__Clostridium_niameyense	69	30	53	27	176	48	462	109	60	127	54	26	21	22	6	27	47	30	33	27
s__Clostridium_sp._OM04-12AA	58	53	37	25	50	68	134	60	44	103	53	64	134	83	78	61	56	88	81	103
s__Fervidicola_ferrireducens	53	20	48	47	48	53	199	61	81	112	88	72	84	114	41	37	91	71	43	69
s__Campylobacter_hyointestinalis	59	126	62	150	157	85	235	49	97	122	30	47	5	21	26	46	24	35	21	23
s__Clostridiales_bacterium_VE202-15	101	146	95	21	74	129	102	60	51	37	71	75	96	50	29	46	98	59	30	48
s__Lewinella_sp._W8	28	16	62	81	2	26	36	30	15	18	174	58	54	37	157	89	30	205	180	114
s__Marinilabiliaceae_bacterium_JC017	90	101	76	80	61	88	86	169	97	218	104	15	6	16	29	88	1	39	17	28
s__Anoxybacillus_amylolyticus	23	36	37	7	27	11	246	42	138	15	110	106	81	52	75	66	131	82	67	32
s__Corynebacterium_freiburgense	12	11	12	15	45	11	22	62	22	12	161	81	66	109	119	35	31	236	142	177
s__Planctomycetes_bacterium_GWA2_39_15	97	115	94	5	21	167	113	59	23	36	22	75	123	48	27	51	89	115	45	39
s__Lactobacillus_paraplantarum	43	90	54	24	55	26	59	73	55	50	88	65	51	92	153	40	80	126	71	67
s__Brachyspira_innocens	18	40	20	32	9	1	21	14	12	22	124	133	176	293	35	151	52	128	23	54
s__Wenzhouxiangella_sp.	46	104	21	26	41	43	31	74	11	20	265	50	68	30	147	40	10	121	123	87
s__Veillonellaceae_bacterium_DNF00626	90	71	109	26	7	5	0	68	2	9	72	64	82	161	9	124	190	95	13	146
s__Chlorobium_sp.	3	5	5	12	14	6	172	49	98	68	79	78	109	121	80	77	87	94	71	113
s__Cytophagales_bacterium	24	80	26	27	61	20	28	74	16	16	134	72	63	74	156	49	28	156	129	100
s__Streptomyces_sp._TRM68295	34	67	22	18	31	37	22	115	4	29	194	75	78	37	154	37	27	114	137	99
s__Pontibacter_sp._SGAir0037	29	52	10	17	48	19	18	86	24	8	146	53	48	74	143	48	42	179	143	137
s__Bacillus_sp._MB353a	24	53	18	20	35	21	23	83	33	32	214	55	103	53	141	52	53	98	103	81
s__Gammaproteobacteria_bacterium_CG12_big_fil_rev_8_21_14_0_65_46_12	51	20	50	12	19	34	4	37	34	10	109	70	68	105	156	57	26	180	126	123
s__bacterium_D16-63	45	50	64	62	61	91	111	60	62	29	33	53	77	48	61	52	80	97	66	88
s__Tumebacillus_avium	12	10	5	12	17	27	56	23	166	52	142	87	96	168	37	107	64	71	74	62
s__Telmatospirillum_siberiense	4	3	6	0	0	1	303	30	95	83	75	91	99	125	31	71	127	46	38	58
s__Anaerococcus_sp._Marseille-P3557	19	12	22	4	5	11	26	16	34	12	183	138	132	231	2	178	28	174	4	53
s__Clostridium_sp._29_15	26	39	32	41	54	20	137	34	31	17	86	93	112	180	14	133	49	84	24	61
s__Odoribacter_sp._43_10	70	52	92	10	155	5	47	54	76	36	73	58	64	76	49	69	117	48	45	70
s__Klebsiella_pneumoniae	24	20	26	5	42	7	95	19	47	34	20	118	91	82	89	13	105	140	142	143
s__Verrucomicrobia_bacterium_RIFCSPHIGHO2_12_FULL_41_10	49	4	97	134	6	10	39	9	30	16	143	53	48	65	14	95	45	242	12	142
s__Virgibacillus_chiguensis	60	58	33	37	118	78	96	96	108	58	66	30	43	36	63	44	40	96	34	57
s__Gammaproteobacteria_bacterium_HGW-Gammaproteobacteria-5	2	0	0	0	3	0	268	49	94	56	71	126	143	125	19	57	125	38	22	52
s__Bacteroides_sp._OF02-3LB	8	36	12	37	16	30	40	64	8	10	111	122	16	26	282	22	10	54	305	37
s__Sporosarcina_sp._P3	0	0	0	0	3	0	15	110	36	82	102	38	69	58	113	48	90	161	251	70
s__candidate_division_Zixibacteria_bacterium_HGW-Zixibacteria-1	130	54	191	28	0	39	3	29	2	2	18	56	131	42	106	101	65	6	162	80
s__Candidatus_Cryosericum_septentrionale	57	59	60	40	71	47	64	60	37	52	28	35	75	71	103	78	62	107	48	87
s__Clostridium_sp._Marseille-P4200	59	76	78	69	82	39	164	86	151	105	27	49	27	48	10	24	63	28	14	42
s__Psychroflexus_torquis	24	50	10	2	24	0	24	61	18	6	150	114	70	84	245	30	37	113	44	131
s__Ruminococcus_sp._CAG:90	40	38	40	11	21	6	54	13	54	87	112	118	148	146	19	96	59	62	50	50
s__Desulfococcus_multivorans	3	0	6	2	10	0	234	35	87	58	89	111	124	131	29	64	79	63	37	52
s__Clostridiales_bacterium_KA00134	43	26	49	24	116	18	130	45	14	29	22	73	71	41	75	61	72	66	111	110
s__Arenibacter_algicola	2	20	11	2	4	16	0	130	0	6	60	15	323	111	155	62	4	113	128	33
s__Thermoanaerobacterales_bacterium_50_218	41	39	34	93	81	32	167	29	56	98	39	42	55	57	55	50	84	62	47	32
s__Endozoicomonas_montiporae	18	17	23	0	6	12	0	0	20	3	128	188	118	295	2	165	34	70	4	78
s__Anaerophaga_thermohalophila	43	33	17	57	189	36	62	94	57	57	20	11	21	22	52	39	43	163	62	97
s__Niabella_yanshanensis	24	46	21	28	15	56	15	81	16	13	128	36	54	52	114	21	19	210	114	108
s__Clostridium_sp._AF32-7AC	81	42	73	44	139	95	104	54	96	51	34	45	61	22	24	46	47	40	32	40
s__Caldicellulosiruptor_changbaiensis	22	22	18	14	27	11	13	13	26	71	43	42	48	41	142	74	94	157	238	52
s__Eubacterium_sp._AM18-10LB-B	24	25	19	15	106	19	24	27	97	77	61	181	121	72	69	44	31	78	35	42
s__Paenibacillus_sp._OK003	32	57	50	38	62	55	88	11	17	27	54	67	44	132	51	49	96	88	47	95
s__Flavobacterium_flevense	9	30	13	4	25	17	12	49	24	13	130	68	52	100	128	50	27	168	148	86
s__Candidatus_Nealsonbacteria_bacterium	11	33	6	0	8	7	10	60	5	10	103	135	124	61	91	104	172	110	52	46
s__Acidobacteria_bacterium_13_1_20CM_3_53_8	26	29	37	5	29	37	191	26	134	28	54	80	88	110	39	36	59	49	37	51
s__Clostridium_sp._AM54-14XD	9	22	11	0	9	1	15	23	5	4	156	106	139	266	3	149	30	116	19	50
s__Prevotella_sp._oral_taxon_473	32	64	29	21	137	41	26	118	54	54	102	33	28	29	95	34	23	63	82	68
s__Sutterella_wadsworthensis	8	3	8	6	27	55	133	39	59	46	32	61	105	94	64	44	94	136	49	65
s__Bacteroides_sp._SM23_62_1	22	59	10	5	20	4	56	63	15	8	166	66	58	85	182	33	13	104	65	89
s__Desulfovermiculus_halophilus	0	0	0	2	0	1	275	37	63	53	50	76	95	131	27	68	92	53	21	56
s__Clostridium_sp._AM27-28	65	8	88	29	60	138	53	44	134	58	52	49	20	19	25	37	49	71	46	54
s__Bifidobacterium_asteroides	42	58	49	43	44	36	76	42	18	34	19	36	59	79	122	48	58	73	84	50
s__Planctomycetes_bacterium_GWF2_50_10	53	19	67	66	41	38	282	30	25	95	12	38	32	58	53	22	20	37	48	31
s__Chloroflexi_bacterium_GWB2_49_20	57	28	47	34	38	117	64	29	154	132	19	43	28	72	5	36	75	34	4	35
s__Gammaproteobacteria_bacterium_RIFCSPHIGHO2_02_FULL_42_13	0	32	0	0	6	2	114	32	12	12	99	89	113	51	93	69	146	50	92	31
s__Thermodesulfitimonas_autotrophica	3	20	18	3	35	7	68	14	20	8	8	47	296	82	112	22	12	101	72	93
s__Desulfobulbus_sp._Tol-SR	2	2	0	0	0	4	221	16	64	43	56	82	113	122	23	46	106	66	27	41
s__Clostridium_sp._NCR	4	8	8	0	29	0	108	15	14	4	138	74	102	208	2	119	46	79	0	53
s__Akkermansia_sp._KLE1797	40	40	27	23	42	10	228	36	73	123	42	36	53	39	60	15	22	27	42	27
s__Stenotrophomonas_maltophilia	4	1	3	0	10	4	226	26	55	35	66	57	107	87	42	60	96	48	23	53
s__Balneicella_halophila	27	91	32	20	30	12	30	50	12	78	105	44	16	52	114	32	18	113	43	78
s__Pseudomonas_mendocina	4	4	0	4	3	2	169	36	83	77	84	76	93	82	7	72	70	53	18	56
s__Chloroflexi_bacterium_RBG_16_51_9	83	49	70	216	80	40	40	16	50	73	10	19	24	16	2	30	84	23	32	27
s__Chloroflexi_bacterium_HGW-Chloroflexi-5	47	48	49	192	37	10	62	65	27	132	12	9	7	36	12	32	62	34	68	31
s__Clostridium_sp._AM48-13	75	55	62	38	76	59	114	25	65	148	6	38	14	15	22	19	77	35	16	12
s__Pseudorhodoplanes_sp.	0	0	0	0	0	0	230	23	64	56	43	63	101	103	30	47	84	66	18	39
s__Desulfuribacillus_stibiiarsenatis	45	35	45	28	13	15	34	33	9	23	49	70	68	94	15	97	108	91	12	82
s__Thiobacillus_denitrificans	30	36	8	7	74	44	14	161	18	12	61	86	34	47	102	22	20	107	40	43
s__Eubacterium_dolichum_CAG:375	49	92	22	15	55	24	52	25	31	18	31	13	55	10	130	35	83	43	93	86
s__Clostridium_sp._CAG:265	29	52	38	24	92	30	89	15	36	233	12	18	8	9	14	84	51	34	19	74
s__Bacillus_sp._HNG	26	44	10	37	18	30	35	63	47	60	66	77	66	67	33	51	118	56	27	29
s__uncultured_Microbacterium_sp.	13	6	7	8	23	13	14	34	15	4	119	41	61	92	90	37	9	156	113	93
s__Prevotella_loescheii	9	38	15	8	46	35	23	41	12	7	81	69	36	34	154	17	32	50	176	43
s__uncultured_bacterium_scaffold00090	17	23	26	2	0	6	12	2	18	51	122	91	145	167	0	89	30	78	3	42
s__Virgibacillus_unclassified	2	28	4	0	4	0	23	7	2	1	153	87	133	224	0	112	10	83	2	47
s__Apibacter_muscae	10	45	0	30	20	8	12	55	15	0	92	57	45	66	120	28	21	126	73	97
s__Clostridium_sp._L74	16	25	24	225	68	104	235	24	57	120	0	0	0	0	0	2	0	12	8	0
s__Flavobacterium_psychrophilum	27	25	32	15	27	24	33	32	29	22	99	49	77	57	79	38	63	87	57	47
s__Eubacterium_sp._OF10-16	30	37	39	11	13	0	5	14	1	0	50	57	104	104	34	98	157	41	32	89
s__Poseidonibacter_sp._SJOD-M-33	49	31	64	10	9	5	0	69	13	6	40	74	52	71	17	83	139	64	16	94
s__Candidatus_Daviesbacteria_bacterium_GW2011_GWF2_38_6	3	25	2	0	0	0	0	41	0	0	52	184	134	53	52	61	161	36	76	16
s__Coriobacteriaceae_bacterium_68-1-3	17	104	32	49	111	35	172	29	75	33	8	11	10	22	16	13	75	26	33	25
s__Rothia_unclassified	6	23	2	0	3	0	2	36	4	6	95	118	128	43	78	63	116	78	74	20
s__Clostridiales_bacterium_mt7	28	47	47	26	35	48	153	29	85	74	27	50	38	24	33	23	38	27	29	26
s__Chloroflexi_bacterium_OLB15	32	39	15	215	70	74	290	19	21	84	0	2	0	0	0	18	0	0	4	0
s__Campylobacter_lari	35	55	12	22	27	26	9	74	10	14	74	34	32	41	97	14	16	94	92	103
s__Fusobacteriia_bacterium_4572_132	10	62	14	109	50	4	21	76	7	99	64	60	62	23	44	24	67	35	45	2
s__Gammaproteobacteria_bacterium_RIFCSPHIGHO2_12_FULL_40_19	32	57	43	13	23	14	94	82	19	82	32	35	38	31	73	27	85	31	44	20
s__Clostridiales_bacterium_SIT11	42	9	63	113	52	32	91	11	99	32	14	47	37	51	6	36	58	24	18	33
s__Geobacillus_unclassified	22	48	24	7	47	17	31	29	30	59	17	29	70	46	66	45	93	45	69	62
s__Chitinophaga_polysaccharea	13	27	28	19	52	18	9	56	10	28	70	26	29	58	57	50	17	115	84	64
s__Clostridium_sp._AF19-22AC	73	86	102	55	53	20	121	34	64	13	21	21	27	20	14	33	26	9	17	17
s__Desulfovibrio_sp._OH1209_COT-279	0	0	0	0	1	0	154	26	56	70	39	64	78	83	22	72	53	52	2	53
s__uncultured_bacterium_G1	29	42	18	19	21	91	38	24	14	15	102	18	32	39	63	42	16	72	57	72
s__Coprothermobacter_platensis	0	22	10	0	11	1	15	9	0	17	111	102	124	170	0	91	14	86	2	35
s__Dictyoglomus_sp._NZ13-RE01	64	111	75	78	10	16	15	25	45	25	19	23	70	46	2	30	89	24	27	24
s__Ruminococcus_sp._AM29-10LB	6	9	9	0	0	0	4	2	9	6	108	93	109	216	2	118	17	88	0	22
s__Chitinophaga_filiformis	13	76	14	23	59	37	23	68	2	16	51	81	24	65	89	24	20	35	53	23
s__Sphingobacterium_sp._5.0403-2	27	51	6	12	23	32	14	52	11	3	73	22	30	35	87	22	29	69	100	96
s__Desulfacinum_hydrothermale	0	0	0	0	4	0	152	25	52	53	50	49	93	72	15	53	76	35	27	34
s__Mariniphaga_sediminis	28	25	50	23	15	38	5	21	6	14	86	75	39	100	44	30	16	69	38	57
s__Andreprevotia_chitinilytica	23	46	4	18	14	16	16	48	10	7	142	58	42	32	82	42	19	51	63	44
s__Enterobacter_hormaechei	24	25	16	22	100	34	75	34	72	38	7	75	31	35	36	19	42	30	28	31
s__Leptolyngbya_boryana	12	1	17	11	68	3	16	2	83	29	65	138	80	70	14	53	27	39	8	32
s__Desulfovibrio_mexicanus	17	23	15	41	50	26	66	36	38	37	28	45	39	37	48	18	58	36	58	51
s__Elusimicrobia_bacterium_HGW-Elusimicrobia-2	13	23	12	0	12	0	6	10	50	10	68	196	77	115	6	72	15	50	12	17
s__Parabacteroides_johnsonii_CAG:246	33	31	34	44	120	53	27	115	32	50	15	23	20	19	24	15	28	29	22	25
s__Clostridium_sp._AM54-37XD	20	23	9	11	10	0	62	16	3	7	10	76	125	27	72	58	86	13	74	38
s__Gammaproteobacteria_bacterium_TMED104	73	71	80	67	58	20	63	62	22	104	21	1	6	14	8	7	23	17	8	2
s__Flavobacterium_sp._11	13	41	18	11	25	28	9	62	16	7	54	27	44	22	83	33	19	65	72	75
s__Pseudoalteromonas_rubra	6	9	18	5	34	4	81	82	42	18	33	23	61	59	40	30	49	49	41	37
s__Clostridium_sp._1_1_41A1FAA	45	23	37	13	30	20	45	24	50	49	34	45	38	54	26	27	42	51	40	24
s__Clostridium_sp._AF24-2LB	34	21	48	10	24	33	70	14	142	47	15	47	32	20	30	27	28	23	36	12
s__uncultured_bacterium_Ad_113_I18_contig2	35	29	34	11	96	32	83	11	70	98	11	19	12	8	9	11	27	18	60	23
s__Clostridium_sp._AF15-6B	20	11	9	21	70	30	10	113	25	7	17	37	36	35	52	57	22	33	32	56
s__Halonatronum_saccharophilum	25	3	23	11	66	28	24	21	12	18	32	55	38	32	70	39	36	38	55	57
s__Planctomycetes_bacterium_RIFCSPLOWO2_12_FULL_39_13	50	106	42	0	0	54	150	21	4	17	2	8	60	20	24	12	10	66	12	17
s__Chryseobacterium_sp._G0240	25	47	14	20	75	77	40	58	19	60	42	23	27	10	19	13	22	30	21	32
s__Chloroflexi_bacterium_RBG_16_47_49	14	36	23	14	23	25	36	38	2	4	5	30	83	31	69	23	67	28	84	36
s__Azospirillum_thiophilum	4	25	10	2	23	0	20	29	5	2	95	33	26	55	96	14	21	108	39	58
s__Streptococcus_sp._DD12	4	30	6	23	25	18	15	20	8	1	52	70	80	21	58	55	78	46	47	0
s__Burkholderiales_bacterium_PBB5	8	23	5	18	31	8	20	11	24	5	25	20	16	5	24	50	46	104	71	133
s__Planctomycetes_bacterium_V6	25	17	40	45	17	29	194	22	67	74	7	23	18	11	6	10	6	2	6	7
s__Pseudodesulfovibrio_profundus	37	0	37	55	0	4	9	0	6	2	84	21	28	38	1	67	27	112	10	86
s__Akkermansia_sp._CAG:344	3	10	11	22	14	12	51	13	7	11	48	41	96	68	75	15	26	26	65	9
s__Chloroflexi_bacterium_RBG_16_56_11	58	56	41	0	2	126	52	38	12	5	4	61	32	31	2	8	36	15	13	16
s__Planctomycetes_bacterium_Pan161	91	21	60	20	24	12	67	65	14	175	4	10	4	4	0	6	12	4	2	2
s__Chloroflexi_bacterium_HGW-Chloroflexi-6	33	26	20	33	89	30	15	58	13	110	61	11	2	4	13	8	13	25	8	20
s__Clostridiales_bacterium_Marseille-P2986	41	37	47	0	28	30	72	56	96	88	0	0	0	0	0	2	43	9	20	8
s__Desulfovibrionaceae_bacterium_CG1_02_65_16	59	32	27	32	43	5	68	8	31	22	16	22	36	51	10	31	26	13	15	22
s__Thalassospira_xiamenensis	11	35	6	14	32	20	6	40	4	12	65	26	17	8	79	31	12	67	66	18
s__Chlorobium_sp._KB01	2	2	8	0	5	1	146	15	25	33	39	24	58	44	11	38	42	27	10	29
s__Prolixibacteraceae_bacterium_MeG22	14	12	11	10	37	12	18	25	0	10	43	30	23	25	67	20	28	64	40	54
s__Planctomycetes_bacterium_Mal65	22	6	16	1	56	17	150	8	30	46	6	21	42	25	0	26	29	21	0	9
s__Aminobacterium_colombiense	9	15	6	1	3	6	66	3	11	6	33	43	51	99	18	30	47	33	35	14
s__Exiguobacterium_sp._ZOR0005	10	21	14	1	30	3	9	16	21	16	19	4	16	22	63	20	39	73	99	29
s__Clostridium_sp._Bc-iso-3	11	25	25	40	15	37	26	29	10	47	18	60	16	54	21	3	18	15	16	30
s__Sphingobacteriales_bacterium_44-15	12	29	6	6	16	24	49	68	26	15	51	7	12	9	25	26	19	39	19	58
s__Salegentibacter_holothuriorum	6	13	1	2	9	4	6	28	1	7	58	32	24	37	89	26	16	63	48	36
s__Chloroflexi_bacterium_RBG_16_50_11	10	24	25	0	0	0	32	43	18	0	4	8	58	53	29	28	48	5	42	78
s__Chryseobacterium_sp._5_R23647	32	25	36	12	29	35	14	29	28	7	23	18	23	22	23	6	20	47	42	34
s__Verrucomicrobia_bacterium_S94	0	10	4	0	0	0	0	38	0	0	104	27	48	82	4	52	14	80	16	23
s__candidate_division_Zixibacteria_bacterium_RBG_16_48_11	25	12	18	7	53	32	11	37	9	6	25	13	15	23	37	10	10	43	34	77
s__Planctomycetes_bacterium_Poly30	4	22	2	0	213	0	0	16	14	107	52	0	0	0	22	10	31	0	0	0
s__Coriobacteriaceae_bacterium_BV3Ac1	29	20	26	65	23	19	80	9	37	32	15	29	33	22	8	4	15	14	4	6
s__Porphyromonas_circumdentaria	14	28	6	7	40	19	23	52	13	7	35	23	14	32	44	7	1	47	25	31
s__Acidobacteria_bacterium_13_1_40CM_3_55_6	13	34	19	17	29	27	56	24	20	21	17	19	23	25	15	16	28	16	27	10
s__Aquimarina_amphilecti	14	4	3	15	16	8	2	52	12	14	33	14	13	40	22	16	12	68	30	63
s__Spirochaetaceae_bacterium_4572_59	16	35	26	11	55	18	15	33	12	15	16	10	13	16	22	18	36	20	33	20
s__Verrucomicrobia_bacterium_GWC2_42_7	44	57	22	0	18	62	50	6	17	26	14	12	0	30	4	4	49	10	6	4
s__Blautia_sp._YL58	9	3	13	17	17	15	23	9	19	8	29	69	13	40	32	16	39	14	30	13
s__Lampropedia_hyalina	11	12	8	4	4	18	36	21	14	2	28	20	19	27	30	22	15	62	31	43
s__Brochothrix_thermosphacta	4	8	5	68	5	3	12	4	0	7	25	33	67	56	5	62	9	22	13	7
s__Planctomycetes_bacterium_CA54	0	0	0	0	0	0	82	16	27	29	26	33	41	39	12	27	36	19	8	19
s__Acidobacteria_bacterium_13_2_20CM_58_27	21	18	26	58	26	11	24	5	21	12	5	23	23	19	10	14	42	4	18	16
s__Chryseobacterium_sp._Leaf394	19	10	11	34	88	26	19	27	44	52	0	1	2	3	12	7	16	12	3	10
s__Gammaproteobacteria_bacterium_42_54_T18	17	11	8	68	78	43	97	0	39	19	2	3	0	2	4	0	0	0	0	0
s__Sediminibacterium_ginsengisoli	18	4	2	2	8	5	8	26	8	0	38	20	23	40	44	5	16	56	40	25
s__Coriobacteriaceae_bacterium_CHKCI002	3	13	12	2	8	16	67	4	32	12	42	31	21	31	11	4	19	19	17	21
s__Planctomycetes_bacterium_MalM14	9	13	14	6	0	3	103	12	21	54	10	8	19	10	21	4	26	11	18	17
s__Planctomycetes_bacterium_RBG_13_62_9	15	14	20	2	0	0	0	0	0	0	42	33	1	134	7	16	29	42	14	5
s__Ruminococcus_sp._AF13-28	0	3	0	0	0	0	0	0	0	0	72	30	58	83	0	60	2	52	0	13
s__Gammaproteobacteria_bacterium_RIFCSPHIGHO2_12_FULL_35_23	11	6	5	41	21	25	88	31	19	48	12	2	4	4	5	6	10	8	23	0
s__Megamonas_funiformis_CAG:377	34	18	32	19	23	12	77	1	18	5	9	25	15	8	7	11	15	8	12	12
s__Sphingobacteriales_bacterium_50-39	27	6	18	20	22	25	136	17	10	3	3	7	13	0	21	0	4	8	3	17
s__Sphingobacteriales_bacterium_UPWRP_1	11	62	15	0	58	31	61	7	0	2	0	0	2	9	18	0	19	4	26	31
s__Chryseobacterium_sp._G0186	10	0	20	0	38	25	57	29	110	65	0	0	0	0	0	0	0	0	0	0
s__Cytophagales_bacterium_CG17_big_fil_post_rev_8_21_14_2_50_40_13	11	43	6	14	1	12	69	19	36	49	10	10	3	7	1	6	38	0	14	2
s__Ruminococcus_sp._B05	8	17	8	0	3	16	16	3	18	15	15	7	16	12	22	38	18	24	15	80
s__Fibrobacter_sp._UWP2	18	12	20	9	49	17	37	21	18	39	20	0	7	8	9	17	7	14	7	15
s__Chitinophagaceae_bacterium_YG09	18	17	6	15	47	21	8	45	31	35	2	0	0	3	4	10	18	28	6	20
s__Planctomycetes_bacterium_GWF2_42_9	11	0	12	42	36	5	2	0	15	19	6	32	47	40	0	28	14	5	5	13
s__Clostridium_sp._link-BC1	18	8	13	15	11	10	40	3	44	16	20	14	19	21	4	17	10	19	11	15
s__Devriesea_agamarum	6	0	6	0	4	0	0	38	4	0	34	10	16	14	23	6	10	79	36	41
s__Planctomycetes_bacterium_GWA2_50_13	80	34	74	49	71	16	0	0	0	0	0	0	0	0	0	2	0	0	0	0
s__Geobacillus_sp._WSUCF1	2	0	0	0	14	8	11	19	2	2	28	59	21	20	0	30	38	52	0	18
s__Chloroflexi_bacterium_HGW-Chloroflexi-1	4	13	12	0	12	8	26	6	88	117	3	0	4	4	2	0	16	2	0	3
s__Planctomycetes_bacterium_Pan54	12	34	0	41	8	4	16	4	12	40	9	4	0	15	14	4	30	8	44	5
s__Gammaproteobacteria_bacterium_HGW-Gammaproteobacteria-1	60	37	47	25	56	23	4	0	2	3	11	2	3	0	9	3	0	0	10	6
s__Chloroflexi_bacterium_54-19	14	11	13	69	24	15	87	14	21	25	3	0	0	0	0	2	0	0	2	0
s__Gammaproteobacteria_bacterium_39-13	0	5	0	65	47	0	0	17	38	13	12	10	7	6	2	12	35	17	8	6
s__Butyricimonas_sp._Marseille-P2440	2	18	5	8	6	25	14	41	3	10	24	9	6	10	23	8	10	20	36	16
s__Planctomycetes_bacterium_Q31b	16	5	9	29	15	32	41	14	13	18	9	10	13	11	6	13	6	10	9	10
s__Clostridiales_bacterium_KA00274	11	14	11	13	122	4	4	0	14	33	12	2	5	6	4	15	6	7	2	2
s__Enterococcus_sp._4G2_DIV0659	17	9	25	22	15	9	22	3	36	23	11	18	7	18	3	6	10	5	10	10
s__Planctomycetes_bacterium_RBG_13_44_8b	12	6	14	5	2	4	143	9	0	41	2	5	10	5	0	0	17	0	2	0
s__Planctomycetes_bacterium_MalM25	43	18	15	5	65	20	4	18	9	2	1	3	3	4	2	2	18	10	26	6
s__Planctomycetes_bacterium_GWB2_41_19	0	17	0	0	0	2	179	12	4	0	0	0	0	0	0	0	11	10	30	5
s__Pelobacter_acetylenicus	23	12	12	4	0	0	0	12	0	0	10	21	16	31	5	27	50	14	6	26
s__Azospira_oryzae	12	22	7	4	4	8	2	17	2	4	39	5	18	7	33	18	2	10	38	15
s__Cytophagales_bacterium_CG18_big_fil_WC_8_21_14_2_50_42_9	7	12	5	3	1	0	36	2	26	9	11	20	23	16	3	10	55	12	5	11
s__Ruminococcaceae_bacterium_R-25	21	4	35	0	25	20	18	2	38	12	14	12	18	3	9	6	1	14	3	11
s__Clostridium_sp._AF12-28	14	13	11	4	9	4	34	5	15	1	2	15	30	13	16	23	18	16	15	6
s__Chryseobacterium_sp._G0162	8	11	19	0	0	0	5	15	9	0	0	5	24	36	26	10	4	6	21	59
s__Verrucomicrobia_bacterium_GWF2_62_7	13	2	20	4	12	26	8	4	12	18	10	21	12	16	1	19	16	20	15	4
s__Blautia_sp._CAG:37_48_57	15	8	26	5	9	9	33	13	18	28	0	7	15	9	0	3	9	5	13	22
s__Verrucomicrobia_bacterium_Tous-C9LFEB	5	22	8	9	12	23	15	9	19	15	0	14	22	9	8	10	23	7	6	11
s__Alphaproteobacteria_bacterium_RIFCSPHIGHO2_12_FULL_45_9	1	8	8	2	21	2	0	108	0	0	11	10	0	13	15	2	0	28	14	0
s__Chloroflexi_bacterium_HGW-Chloroflexi-4	5	18	9	5	38	17	12	16	25	22	4	3	1	2	8	5	8	13	9	15
s__Chloroflexi_bacterium_RBG_16_48_8	36	68	31	0	40	2	26	2	0	10	2	0	0	0	12	6	0	0	0	0
s__Chitinophagaceae_bacterium_BR5-29	14	4	5	2	13	8	14	5	2	7	13	16	14	14	14	19	19	11	12	17
s__Clostridium_sp._IBUN22A	0	5	2	3	0	2	0	9	0	0	14	21	5	7	52	0	8	9	74	3
s__Collinsella_sp._AF23-6	13	10	3	0	36	12	44	7	20	10	1	2	2	4	1	7	5	7	17	11
s__Gemmatimonadetes_bacterium_RIFCSPLOWO2_12_FULL_68_9	12	57	23	0	0	8	2	13	22	0	0	0	2	0	2	2	52	2	5	0
s__Alphaproteobacteria_bacterium_MarineAlpha3_Bin1	33	45	45	30	31	16	0	0	0	0	0	0	0	0	0	0	0	0	0	0
s__Pseudomonas_alcaligenes	16	11	27	0	5	1	14	8	1	3	10	8	7	11	4	11	20	24	2	13
s__Acidaminococcus_intestini_CAG:325	0	7	2	0	67	2	10	2	35	46	2	7	2	5	2	0	4	0	0	0
s__Neisseria_meningitidis	2	10	0	4	10	5	11	17	4	2	14	3	6	10	15	8	7	11	32	20
s__Acidobacteria_bacterium_RIFCSPLOWO2_12_FULL_59_11	0	0	0	0	0	0	33	7	12	11	15	11	12	18	1	15	12	17	6	19
s__Synergistales_bacterium_54_24	2	14	3	0	0	0	3	11	0	1	21	15	11	12	19	7	0	40	12	14
s__Acidobacteria_bacterium_CG_4_9_14_3_um_filter_49_7	35	58	17	0	24	4	10	0	0	8	0	0	0	0	7	2	0	0	0	0
s__Chitinophagaceae_bacterium_N24	6	0	4	14	0	17	25	0	24	4	5	10	18	14	0	2	7	0	4	7
s__Clostridium_sp._AM43-3BH	3	5	6	11	6	11	41	6	8	12	6	5	6	2	5	4	8	0	8	8
s__Gammaproteobacteria_bacterium_TMED78	23	7	30	1	17	4	10	12	5	3	7	0	1	1	7	3	0	9	3	13
s__Planctomycetes_bacterium_Pan189	0	5	8	8	8	8	59	0	5	2	2	3	4	10	10	12	0	8	4	0
s__Alphaproteobacteria_bacterium_MarineAlpha3_Bin2	2	5	1	0	50	6	31	0	28	19	0	0	1	0	0	0	0	0	4	0
s__Acidobacteria_bacterium_RIFCSPLOWO2_02_FULL_67_36	5	7	6	9	36	6	20	1	7	12	2	8	2	0	0	0	8	0	15	0
s__Planctomycetes_bacterium_RBG_16_64_12	7	0	10	8	15	10	2	2	16	21	6	4	8	2	0	5	4	19	2	2
s__Acidobacteria_bacterium_13_2_20CM_2_66_4	4	9	17	3	9	2	31	0	6	0	6	5	13	5	5	6	9	2	7	0
s__Chryseobacterium_sp._6021061333	4	6	2	0	2	0	27	2	0	0	6	21	14	10	10	4	14	6	2	4
s__Acidobacteria_bacterium_RIFCSPLOWO2_12_FULL_66_10	0	2	8	5	15	5	35	2	10	3	0	4	16	0	4	14	3	2	2	0
s__Sphingobacteriales_bacterium_41-5	8	4	0	0	26	4	10	19	2	6	14	10	0	4	13	6	4	0	0	0
s__Chryseobacterium_sp._F5649	2	20	0	29	6	0	8	23	0	20	0	2	0	0	0	2	3	10	0	0
s__Peptoniphilus_obesi	4	1	27	12	18	0	14	6	6	10	0	4	8	0	0	2	7	3	0	2
s__Chloroflexi_bacterium_RBG_13_66_10	4	2	2	3	19	2	42	6	1	2	0	6	8	8	0	6	1	8	0	2
s__Planctomycetes_bacterium_RBG_13_60_9	2	0	4	0	14	9	8	35	4	3	4	8	0	8	12	6	5	0	0	0
s__Chloroflexi_bacterium_13_1_40CM_66_19	5	5	2	0	15	0	0	2	3	0	3	9	11	2	15	6	11	6	14	10
s__Chloroflexi_bacterium_B3_Chlor	8	17	27	0	27	0	2	0	2	28	0	0	0	0	0	0	0	0	6	0
s__Chloroflexi_bacterium_RBG_19FT_COMBO_62_14	2	34	1	11	10	0	0	19	4	7	21	0	0	3	0	0	0	2	0	0
s__Clostridium_sp._HMSC19A10	18	28	19	0	16	2	12	0	0	7	0	0	0	2	0	7	0	0	0	0
s__Planctomycetes_bacterium_HG66A1	5	19	8	4	2	10	4	8	4	20	0	0	0	0	0	2	2	2	18	3
s__Clostridium_sp._7_2_43FAA	0	0	0	0	0	0	1	0	0	0	32	8	11	29	0	12	5	5	1	5
s__Oceanobacillus_sp._Castelsardo	4	6	2	6	10	0	32	1	21	6	0	2	0	0	0	0	4	6	0	4
s__Proteobacteria_bacterium_SG_bin7	18	0	30	9	1	0	15	0	15	9	0	0	0	0	0	2	0	0	0	0
s__Alphaproteobacteria_bacterium_MarineAlpha6_Bin6	0	0	0	0	6	0	68	3	10	0	0	0	0	0	0	0	4	5	0	0
s__Chryseobacterium_sp._Leaf201	1	6	0	6	7	0	3	8	1	5	5	9	0	4	9	2	9	12	3	4
s__Planctomycetes_bacterium_RIFCSPHIGHO2_12_39_6	1	15	0	0	2	11	0	11	0	0	21	0	3	1	5	5	1	3	5	7
s__Verrucomicrobia_bacterium_SCGC_AAA164-O14	1	0	1	4	2	0	2	8	0	23	10	0	0	0	4	0	10	0	4	21
s__Chryseobacterium_sp._AG844	14	8	20	9	28	8	0	1	0	0	0	0	0	0	0	0	0	0	0	0
s__candidate_division_Zixibacteria_bacterium_SM23_73_2	15	14	9	0	0	23	6	0	0	21	0	0	0	0	0	0	0	0	0	0
s__Sphingobacteriales_bacterium_46-32	5	0	5	18	4	7	10	2	8	6	0	2	4	3	0	1	6	0	3	2
s__Clostridium_sp._enrichment_culture_clone_7-25	6	0	14	2	2	12	7	0	9	1	0	4	0	0	0	6	4	8	4	6
s__Planctomycetes_bacterium_DG_20	7	0	5	0	13	10	16	6	5	3	2	4	0	2	4	7	0	0	0	0
s__Planctomycetes_bacterium_Pla123a	1	4	0	0	0	5	19	0	0	0	0	10	10	7	17	0	1	1	6	3
s__Planctomycetes_bacterium_Poly21	0	21	2	0	24	2	2	2	0	6	14	0	0	0	0	0	0	0	10	0
s__Alphaproteobacteria_bacterium_TMED62	7	1	6	7	20	0	6	16	6	7	0	0	0	0	0	0	0	0	0	6
s__Chloroflexi_bacterium_3753O	13	17	17	13	17	4	0	1	0	0	0	0	0	0	0	0	0	0	0	0
s__Alphaproteobacteria_bacterium_HT1-32	2	0	1	13	11	1	16	15	17	1	0	2	0	0	0	0	2	0	0	0
s__Bacteroidales_bacterium_Barb6XT	1	1	1	0	0	0	1	0	0	0	7	9	4	9	14	5	4	6	7	11
s__Chryseobacterium_sp._Leaf180	0	0	0	0	55	25	0	0	0	0	0	0	0	0	0	0	0	0	0	0
s__Alphaproteobacteria_bacterium_HGW-Alphaproteobacteria-4	6	0	12	13	0	1	5	5	23	3	1	4	2	0	0	0	3	1	0	0
s__Spirochaetaceae_bacterium_4572_7	4	3	5	0	0	3	5	4	21	3	5	0	1	8	0	3	8	3	1	1
s__candidate_division_Zixibacteria_bacterium_RBG-1	4	0	6	1	7	0	11	16	0	0	1	2	2	4	0	2	11	0	2	9
s__Chryseobacterium_sp._VAUSW3	2	23	6	0	10	0	8	2	0	10	2	1	0	0	0	5	2	2	2	2
s__Planctomycetes_bacterium_Pla22	4	13	8	2	13	2	13	3	4	5	0	0	0	0	6	0	0	1	2	0
s__Alphaproteobacteria_bacterium_65-37	2	5	7	0	14	8	16	0	10	1	0	0	0	2	3	0	0	2	4	0
s__Chryseobacterium_sp._ERMR1:04	0	0	0	5	47	0	0	4	9	9	0	0	0	0	0	0	0	0	0	0
s__Acidobacteria_bacterium_AB60	6	15	2	2	21	6	4	0	5	1	2	1	0	2	0	1	0	0	0	2
s__Gammaproteobacteria_bacterium_DM2	4	5	0	0	0	0	2	4	0	0	0	0	6	6	4	8	3	19	3	6
s__Planctomycetes_bacterium_SM23_65	4	0	6	9	10	6	2	2	2	2	0	7	0	0	0	6	7	5	0	1
s__Alphaproteobacteria_bacterium_RIFCSPHIGHO2_01_FULL_40_8	2	13	21	5	5	2	0	0	0	8	0	12	0	0	0	0	0	0	0	0
s__Chloroflexi_bacterium_CG07_land_8_20_14_0_80_45_17	0	14	0	2	0	0	0	3	0	0	0	0	2	0	14	2	14	12	0	4
s__Planctomycetes_bacterium_B3_Pla	3	10	0	0	2	2	17	1	2	4	0	0	1	6	1	2	0	6	6	3
s__Chloroflexi_bacterium_GWC2_49_37	17	0	8	0	3	4	3	7	6	13	3	0	0	0	0	0	0	0	0	0
s__Chryseobacterium_sp._ISE14	2	0	3	0	7	4	12	7	3	1	8	2	0	0	8	0	7	0	0	0
s__Planctomycetes_bacterium_Pla52o	6	0	4	12	0	0	0	6	0	0	9	6	4	4	6	0	6	0	0	0
s__Chryseobacterium_sp._CA7	2	28	0	0	25	0	0	2	0	0	3	0	0	0	0	1	0	1	0	0
s__Clostridium_sp._AF12-19	0	6	0	6	2	5	9	6	12	9	0	1	2	0	0	0	0	0	0	3
s__Chryseobacterium_sp._CA10	5	1	4	2	3	0	4	0	7	6	3	2	1	4	0	5	8	1	3	0
s__Planctomycetes_bacterium_DG_23	2	8	0	4	2	0	0	6	0	0	2	1	6	0	0	0	4	14	6	0
s__Alphaproteobacteria_bacterium_RIFCSPHIGHO2_02_FULL_46_13	2	2	3	13	5	3	9	3	4	2	1	1	1	1	0	1	2	0	1	0
s__Chryseobacterium_sp._17S1E7	4	13	1	0	0	0	0	2	7	0	3	1	4	2	0	0	4	4	6	0
s__Chloroflexi_bacterium_RBG_13_51_36	1	10	6	0	4	0	16	1	4	0	0	0	0	2	1	0	0	2	0	2
s__Gemmatimonadetes_bacterium_SCN_70-22	2	14	6	0	6	0	0	0	2	4	0	2	0	2	0	6	0	0	4	0
s__Sporosarcina_sp._P34	2	2	0	6	14	0	0	2	2	16	0	0	0	0	0	0	0	1	3	0
s__Planctomycetes_bacterium_Mal64	6	0	6	0	4	7	4	3	2	2	0	0	0	7	0	2	4	0	0	0
s__Acidobacteria_bacterium_13_1_40CM_4_58_4	2	0	2	0	1	3	9	1	3	1	0	8	2	8	0	0	0	0	4	0
s__Candidatus_Nealsonbacteria_bacterium_CG_4_10_14_0_2_um_filter_40_15	2	18	14	2	2	2	2	2	0	0	0	0	0	0	0	0	0	0	0	0
s__Planctomycetes_bacterium_Pan181	0	1	2	0	0	0	0	7	0	1	0	0	4	1	1	3	3	0	8	12
s__Clostridium_sp._HMSC19B11	2	0	0	2	7	3	0	2	0	0	7	0	4	0	4	0	0	2	4	4
s__Planctomycetes_bacterium_Pla144	1	5	4	2	5	2	7	0	3	2	0	0	0	0	0	0	4	6	0	0
s__Planctomycetes_bacterium_Pan258	2	11	4	3	1	3	2	0	0	13	0	0	0	0	0	0	0	0	0	0
s__Alphaproteobacteria_bacterium_RIFCSPHIGHO2_02_FULL_40_34	4	2	7	0	0	1	5	0	0	0	1	3	0	2	0	0	0	3	4	3
s__Clostridiales_bacterium_VE202-18	0	2	2	0	3	3	7	0	5	1	3	1	2	1	0	3	0	1	0	1
s__Planctomycetes_bacterium_GWA2_40_7	4	1	4	0	0	0	0	1	0	0	1	3	3	2	0	8	3	1	2	2
s__Candidatus_Nealsonbacteria_bacterium_CG_4_8_14_3_um_filter_39_7	0	0	2	0	8	0	0	2	4	0	0	0	0	0	6	0	4	4	2	0
s__Acidobacteria_bacterium_RIFCSPLOWO2_02_FULL_59_13	0	6	1	0	0	0	13	3	0	4	0	1	0	0	0	0	0	0	0	0
s__Chitinophagaceae_bacterium_IBVUCB2	1	0	1	1	3	2	0	0	0	0	6	1	0	1	4	0	3	4	0	1
s__Acidobacteria_bacterium_13_1_20CM_2_68_7	0	0	0	0	2	0	0	4	0	16	2	0	0	0	0	0	0	0	2	0
s__Acidobacteria_bacterium_SCN_69-37	0	8	0	0	8	0	0	0	0	6	3	0	0	1	0	0	0	0	0	0
s__Alphaproteobacteria_bacterium_HGW-Alphaproteobacteria-11	4	0	4	3	0	0	0	4	0	0	1	2	1	1	0	1	1	1	0	0
s__Sphingobacteriales_bacterium_40-81	6	0	4	0	4	0	0	2	0	0	0	0	2	0	0	2	2	0	0	0
s__Chloroflexi_bacterium_RBG_16_58_8	0	0	3	1	6	0	0	2	0	4	4	0	0	0	0	0	0	0	0	0
s__Gammaproteobacteria_bacterium_HGW-Gammaproteobacteria-15	0	0	1	0	8	1	2	4	0	2	0	0	0	0	0	0	0	2	0	0
s__Clostridium_sp._OM07-10AC	4	0	6	0	8	0	0	0	0	0	0	0	0	0	0	1	0	0	0	0
s__Planctomycetes_bacterium_CA13	0	2	0	0	0	1	2	2	0	6	2	0	0	0	0	0	1	0	0	2
s__Clostridiales_bacterium_AF36-10	0	0	0	9	7	0	0	0	0	0	0	0	0	0	0	0	0	0	1	0
s__Gammaproteobacteria_bacterium_TMED222	0	0	6	0	9	1	0	0	0	0	0	0	0	0	0	0	0	0	0	0
s__Alphaproteobacteria_bacterium_HGW-Alphaproteobacteria-12	0	0	0	0	2	2	2	0	0	3	0	0	0	0	0	0	6	0	0	0
s__Chloroflexi_bacterium_RBG_13_56_8	0	0	0	4	7	0	0	0	0	0	0	0	0	0	0	0	0	0	0	0
s__Alphaproteobacteria_bacterium_TMED93	0	0	0	0	0	0	0	0	0	1	0	0	0	0	2	0	0	0	4	3
s__Chryseobacterium_sp._StRB126	1	0	0	2	0	0	0	0	0	2	0	0	0	0	0	0	0	0	0	0
s__Gammaproteobacteria_bacterium_RIFCSPHIGHO2_12_FULL_41_20	0	0	0	0	0	0	1	0	0	0	0	0	0	0	0	0	0	0	0	0

## Sheet: Fig. 2c
SPF/GF-Ctrl_Stress fecal-Plot_LEfSe_result_bar
Biomarker_name	log_value	Group	LDA_value	P value
d__Bacteria.p__Bacteroidetes.c__Bacteroidia.o__Bacteroidales.f__Bacteroidales_unclassified.g__Bacteroidales_unclassified.s__Bacteroidales_unclassified	4.69285	Ctrl	3.9034	0.0342937
d__Bacteria.p__Firmicutes.c__Clostridia.o__Clostridiales.f__Clostridiaceae.g__Clostridium.s__Clostridium_unclassified	4.37296	Ctrl	3.83994	0.00193973
d__Bacteria.p__Firmicutes.c__Clostridia.o__Clostridiales.f__Lachnospiraceae.g__Lachnospiraceae_noname.s__Lachnospiraceae_bacterium_10_1	4.28054	Ctrl	3.65546	0.00515896
d__Bacteria.p__Firmicutes.c__Clostridia.o__Clostridiales.f__Clostridiaceae.g__Clostridium.s__Clostridium_sp__CAG_62	3.8582	Ctrl	3.38044	0.000381058
d__Bacteria.p__Firmicutes.c__Clostridia.o__Clostridiales.f__Clostridiaceae.g__Clostridium.s__Clostridium_sp__AF37_5	3.76206	Ctrl	3.27351	0.000381058
d__Bacteria.p__Verrucomicrobia.c__Verrucomicrobiae.o__Verrucomicrobiales.f__Akkermansiaceae.g__Akkermansia.s__Akkermansia_muciniphila	3.6059	Ctrl	3.14673	0.000506541
d__Bacteria.p__Bacteroidetes.c__Bacteroidia.o__Bacteroidales.f__Muribaculaceae.g__Muribaculum.s__Muribaculum_sp__NM65_B17	5.00428	Stress	4.61552	0.000157052
d__Bacteria.p__Bacteroidetes.c__Bacteroidia.o__Bacteroidales.f__Muribaculaceae.g__Muribaculaceae_noname.s__Muribaculaceae_bacterium_Isolate_102__HZI_	4.6524	Stress	4.23821	0.000157052
d__Bacteria.p__Bacteroidetes.c__Bacteroidia.o__Bacteroidales.f__Muribaculaceae.g__Muribaculum.s__Muribaculum_unclassified	4.41266	Stress	3.87091	0.000285118
d__Bacteria.p__Bacteroidetes.c__Bacteroidia.o__Bacteroidales.f__Muribaculaceae.g__Muribaculum.s__Muribaculum_sp__TLL_A4	4.26478	Stress	3.76983	0.000285118
d__Bacteria.p__Bacteroidetes.c__Bacteroidia.o__Bacteroidales.f__Rikenellaceae.g__Alistipes.s__Alistipes_sp__CHKCI003	4.32075	Stress	3.70699	0.00815097

[truncated: 154 more sheets: Fig. 2d, Fig. 2e, Fig. 2h, Fig. 2j, Fig. 2m, Fig. 3a, Fig. 3b, Fig. 3c, Fig. 3d, Fig. 3e, Fig. 3h, Fig. 3l, Fig. 3n, Fig. 3q, Fig. 4a, Fig. 4b, Fig. 4c, Fig. 4d, Fig. 4e, Fig. 4f …]
